# Supplementary material for: Structure-Based Design of PROTACS for the Degradation of Soluble Epoxide Hydrolase
Source: J Med Chem. 2025 Jun 18;68(13):13728–49. doi: 10.1021/acs.jmedchem.5c00552 (PMC12257526; doi:10.1021/acs.jmedchem.5c00552)
Supplement: Supplementary file 2 [file jm5c00552_si_002.csv]

no	SMILES	pIC50 human	pIC50 murine
18a	O=C(C1=CC=C(N(CC2=CC=CC(F)=C2)C=C3)C3=C1)NCC4=C(C(F)(F)F)C=C(NS(CCCC#CC5=CC=CC(C(N6C7C(NC(CC7)=O)=O)=O)=C5C6=O)(=O)=O)C=C4	7.92 ± 0.11±	5.7 ± 0.3
18b	O=C(C1=CC=C(N(CC2=CC=CC(F)=C2)C=C3)C3=C1)NCC4=C(C(F)(F)F)C=C(NS(CCCC#CC5=CC=C(C(N(C6C(NC(CC6)=O)=O)C7=O)=O)C7=C5)(=O)=O)C=C4	7.98 ± 0.12	5.34 ± 0.11
18c	O=C(C1=CC=C(N(CC2=CC=CC(F)=C2)C=C3)C3=C1)NCC4=C(C(F)(F)F)C=C(NS(CCCC#CC5=CC=CC6=C5CN(C7C(NC(CC7)=O)=O)C6=O)(=O)=O)C=C4	7.90 ± 0.02	6.34 ± 0.07
18d	O=C(C1=CC=C(N(CC2=CC=CC(F)=C2)C=C3)C3=C1)NCC4=C(C(F)(F)F)C=C(NS(CCCC#CC5=CC6=C(C(N(C7C(NC(CC7)=O)=O)C6)=O)C=C5)(=O)=O)C=C4	8.21 ± 0.17	6.41 ± 0.12
18e	O=C(C1=CC=C(N(CC2=CC=CC(F)=C2)C=C3)C3=C1)NCC4=C(C(F)(F)F)C=C(NS(CCCC#CC5=CC(C(N(C6C(NC(CC6)=O)=O)C7)=O)=C7C=C5)(=O)=O)C=C4	8.02 ± 0.09	6.21 ± 0.08
19a	O=C(C1=CC=C(N(S(CCCC#CC2=CC=CC(C(N3C4CCC(NC4=O)=O)=O)=C2C3=O)(=O)=O)C=C5)C5=C1)NCC6=C(C(F)(F)F)C=C(NS(C7CC7)(=O)=O)C=C6	8.05 ± 0.09	7.69 ± 0.02
19b	O=C(C1=CC=C(N(S(CCCC#CC(C=C2)=CC3=C2C(N(C3)C4CCC(NC4=O)=O)=O)(=O)=O)C=C5)C5=C1)NCC6=C(C(F)(F)F)C=C(NS(C7CC7)(=O)=O)C=C6	7.98 ± 0.01	7.94 ± 0.06
19c	O=C(C1=CC=C(N(S(CCCC#CC2=CC=CC(C3=O)=C2CN3C4CCC(NC4=O)=O)(=O)=O)C=C5)C5=C1)NCC6=C(C(F)(F)F)C=C(NS(C7CC7)(=O)=O)C=C6	7.77 ± 0.04	7.16 ± 0.05
19d	O=C(C1=CC=C(N(S(CCCC#CC2=CC3=C(C(N(C4C(NC(CC4)=O)=O)C3=O)=O)C=C2)(=O)=O)C=C5)C5=C1)NCC6=C(C(F)(F)F)C=C(NS(C7CC7)(=O)=O)C=C6	7.99 ± 0.05	7.8 ± 0.2
19e	O=C(N1)CCC(N(CC2=C3C=C(C#CCCCS(N(C=C4)C(C4=C5)=CC=C5C(NCC6=C(C(F)(F)F)C=C(NS(C7CC7)(=O)=O)C=C6)=O)(=O)=O)C=C2)C3=O)C1=O	6.91 ± 0.04	6.6 ± 0.1
21a	O=C(C1=CC=C(N(CC2=CC=CC(F)=C2)C=C3)C3=C1)NCC4=C(C(F)(F)F)C=C(NS(=O)(CCCC5=CN(CCOCC(NC6=CC=CC(C(N7C8CCC(NC8=O)=O)=O)=C6C7=O)=O)N=N5)=O)C=C4	8.08 ± 0.16	6.43 ± 0.13
21b	O=C(C1=CC=C(N(CC2=CC=CC(F)=C2)C=C3)C3=C1)NCC4=C(C(F)(F)F)C=C(NS(=O)(CCCC5=CN(CCOCCOCC(NC6=CC=CC(C(N7C8C(NC(CC8)=O)=O)=O)=C6C7=O)=O)N=N5)=O)C=C4	7.82 ± 0.20	6.86 ± 0.23
21c	O=C(C1=CC=C(N(CC2=CC=CC(F)=C2)C=C3)C3=C1)NCC4=C(C(F)(F)F)C=C(NS(=O)(CCCC5=CN(CCOCCOCCOCC(NC6=CC=CC(C(N7C8CCC(NC8=O)=O)=O)=C6C7=O)=O)N=N5)=O)C=C4	7.81 ± 0.08	6.38 ± 0.03
21d	O=C(C1=CC=C(N(CC2=CC=CC(F)=C2)C=C3)C3=C1)NCC4=C(C(F)(F)F)C=C(NS(=O)(CCCC5=CN(CCOCCOCCOCCOCC(NC6=CC=CC(C(N7C8CCC(NC8=O)=O)=O)=C6C7=O)=O)N=N5)=O)C=C4	8.07 ± 0.12	6.19 ± 0.13
21e	O=C(C1=CC=C(N(CC2=CC=CC(F)=C2)C=C3)C3=C1)NCC4=C(C(F)(F)F)C=C(NS(=O)(CCCC5=CN(CCOCCOCCOCCOCCOCC(NC6=CC=CC(C(N7C8CCC(NC8=O)=O)=O)=C6C7=O)=O)N=N5)=O)C=C4	8.15 ± 0.11	6.52 ± 0.11
21f	O=C(C1=CC=C(N(CC2=CC=CC(F)=C2)C=C3)C3=C1)NCC4=C(C(F)(F)F)C=C(NS(=O)(CCCC5=CN(CCOCCOCCOCCOCCOCCOCC(NC6=CC=CC(C(N7C8CCC(NC8=O)=O)=O)=C6C7=O)=O)N=N5)=O)C=C4	8.26 ± 0.12	6.61 ± 0.03
22a	O=C(C1=CC=C(N(S(CCCC(N=N2)=CN2CCOCC(NC3=CC=CC4=C3C(N(C4=O)C5C(NC(CC5)=O)=O)=O)=O)(=O)=O)C=C6)C6=C1)NCC7=C(C(F)(F)F)C=C(NS(C8CC8)(=O)=O)C=C7	8.78 ± 0.02	8.00 ± 0.09
22b	O=C(C1=CC=C(N(S(CCCC(N=N2)=CN2CCOCCOCC(NC3=CC=CC4=C3C(N(C4=O)C5C(NC(CC5)=O)=O)=O)=O)(=O)=O)C=C6)C6=C1)NCC7=C(C(F)(F)F)C=C(NS(C8CC8)(=O)=O)C=C7	8.80 ± 0.06	8.36 ± 0.08
22c	O=C(C1=CC=C(N(S(CCCC(N=N2)=CN2CCOCCOCCOCC(NC3=CC=CC4=C3C(N(C4=O)C5C(NC(CC5)=O)=O)=O)=O)(=O)=O)C=C6)C6=C1)NCC7=C(C(F)(F)F)C=C(NS(C8CC8)(=O)=O)C=C7	8.65 ± 0.09	7.40 ± 0.06
22d	O=C(C1=CC=C(N(S(CCCC(N=N2)=CN2CCOCCOCCOCCOCC(NC3=CC=CC4=C3C(N(C4=O)C5C(NC(CC5)=O)=O)=O)=O)(=O)=O)C=C6)C6=C1)NCC7=C(C(F)(F)F)C=C(NS(C8CC8)(=O)=O)C=C7	8.62 ± 0.07	7.35 ± 0.04
22e	O=C(C1=CC=C(N(S(CCCC(N=N2)=CN2CCOCCOCCOCCOCCOCC(NC3=CC=CC4=C3C(N(C4=O)C5C(NC(CC5)=O)=O)=O)=O)(=O)=O)C=C6)C6=C1)NCC7=C(C(F)(F)F)C=C(NS(C8CC8)(=O)=O)C=C7	8.7 ± 0.1	7.24 ± 0.04
22f	O=C1N(C(C2=C1C=CC=C2NC(COCCOCCOCCOCCOCCOCCN3N=NC(CCCS(N(C=C4)C(C4=C5)=CC=C5C(NCC6=C(C(F)(F)F)C=C(NS(C7CC7)(=O)=O)C=C6)=O)(=O)=O)=C3)=O)=O)C8C(NC(CC8)=O)=O	8.56 ± 0.04	7.18 ± 0.03
23	O=C(C1=CC=C(N(CC2=CC=CC(F)=C2)C=C3)C3=C1)NCC4=C(C(F)(F)F)C=C(NS(=O)(CCCC5=CN(CCOCCOCCOCCOCCNC(COC(C=CC=C67)=C7C(N(C6=O)C8C(NC(CC8)=O)=O)=O)=O)N=N5)=O)C=C4	8.37 ± 0.04	7.12 ± 0.01
24	O=C(C1=CC=C(N(CC2=CC=CC(F)=C2)C=C3)C3=C1)NCC4=C(C(F)(F)F)C=C(NS(CCCNC(CCOCCOCCOCCOCCNC(COC(C=CC=C56)=C6C(N(C5=O)C7C(NC(CC7)=O)=O)=O)=O)=O)(=O)=O)C=C4	8.10 ± 0.07	6.60 ± 0.02
31	O=C(C1=CC=C(N(CC2=CC=CC(F)=C2)C=C3)C3=C1)NCC4=C(C(F)(F)F)C=C(NS(=O)(CCCC5=CN(CCOCCOCCOCCOCCNC(COC(C=CC=C67)=C7C(N(C6=O)C8C(N(C)C(CC8)=O)=O)=O)=O)N=N5)=O)C=C4	8.21 ± 0.08	6.67 ± 0.09
32	O=C(C1=CC=C(N(CC2=CC=CC(F)=C2)C=C3)C3=C1)NCC4=C(C(F)(F)F)C=C(NS(CCCNC(CCOCCOCCOCCOCCNC(COC(C=CC=C56)=C6C(N(C5=O)C7C(N(C)C(CC7)=O)=O)=O)=O)=O)(=O)=O)C=C4	7.95 ± 0.06	6.42± 0.07
