# Supplementary material for: Structure-Based Design of PROTACS for the Degradation of Soluble Epoxide Hydrolase
Source: J Med Chem. 2025 Jun 18;68(13):13728–49. doi: 10.1021/acs.jmedchem.5c00552 (PMC12257526; doi:10.1021/acs.jmedchem.5c00552)
Supplement: Supplementary file 4 [file jm5c00552_si_004.pdb]

HEADER    Bifunctional epoxide hydrolase 2                    7P4K    
REMARK  99                                                                      
REMARK  99 MOE v2024.06 (Chemical Computing Group ULC) Thu Apr 10 13:12:43 2025 
REMARK  99                                                                      
SEQRES   1 B  346  MET ALA SER LEU ASN THR PRO ALA PRO LEU PRO THR SER
SEQRES   2 B  346  CYS ASN PRO SER ASP MET SER HIS GLY TYR VAL THR VAL
SEQRES   3 B  346  LYS PRO ARG VAL ARG LEU HIS PHE VAL GLU LEU GLY SER
SEQRES   4 B  346  GLY PRO ALA VAL CYS LEU CYS HIS GLY PHE PRO GLU SER
SEQRES   5 B  346  TRP TYR SER TRP ARG TYR GLN ILE PRO ALA LEU ALA GLN
SEQRES   6 B  346  ALA GLY TYR ARG VAL LEU ALA MET ASP MET LYS GLY TYR
SEQRES   7 B  346  GLY GLU SER SER ALA PRO PRO GLU ILE GLU GLU TYR CYS
SEQRES   8 B  346  MET GLU VAL LEU CYS LYS GLU MET VAL THR PHE LEU ASP
SEQRES   9 B  346  LYS LEU GLY LEU SER GLN ALA VAL PHE ILE GLY HIS ASP
SEQRES  10 B  346  TRP GLY GLY MET LEU VAL TRP TYR MET ALA LEU PHE TYR
SEQRES  11 B  346  PRO GLU ARG VAL ARG ALA VAL ALA SER LEU ASN THR PRO
SEQRES  12 B  346  PHE ILE PRO ALA ASN PRO ASN MET SER PRO LEU GLU SER
SEQRES  13 B  346  ILE LYS ALA ASN PRO VAL PHE ASP TYR GLN LEU TYR PHE
SEQRES  14 B  346  GLN GLU PRO GLY VAL ALA GLU ALA GLU LEU GLU GLN ASN
SEQRES  15 B  346  LEU SER ARG THR PHE LYS SER LEU PHE ARG ALA SER ASP
SEQRES  16 B  346  GLU SER VAL LEU SER MET HIS LYS VAL CYS GLU ALA GLY
SEQRES  17 B  346  GLY LEU PHE VAL ASN SER PRO GLU GLU PRO SER LEU SER
SEQRES  18 B  346  ARG MET VAL THR GLU GLU GLU ILE GLN PHE TYR VAL GLN
SEQRES  19 B  346  GLN PHE LYS LYS SER GLY PHE ARG GLY PRO LEU ASN TRP
SEQRES  20 B  346  TYR ARG ASN MET GLU ARG ASN TRP LYS TRP ALA CYS LYS
SEQRES  21 B  346  SER LEU GLY ARG LYS ILE LEU ILE PRO ALA LEU MET VAL
SEQRES  22 B  346  THR ALA GLU LYS ASP PHE VAL LEU VAL PRO GLN MET SER
SEQRES  23 B  346  GLN HIS MET GLU ASP TRP ILE PRO HIS LEU LYS ARG GLY
SEQRES  24 B  346  HIS ILE GLU ASP CYS GLY HIS TRP THR GLN MET ASP LYS
SEQRES  25 B  346  PRO THR GLU VAL ASN GLN ILE LEU ILE LYS TRP LEU ASP
SEQRES  26 B  346  SER ASP ALA ARG ASN PRO PRO VAL VAL SER LYS MET LEU
SEQRES  27 B  346  LEU GLU HIS HIS HIS HIS HIS HIS
HELIX    1   1 PRO B  234  ASP B  236  5               Generated by MOE    3
HELIX    2   2 TRP B  271  TRP B  274  5               Generated by MOE    4
HELIX    3   3 ILE B  278  GLN B  283  1               Generated by MOE    6
HELIX    4   4 ILE B  305  TYR B  308  5               Generated by MOE    4
HELIX    5   5 MET B  310  LEU B  324  1               Generated by MOE   15
HELIX    6   6 ASP B  335  PHE B  347  1               Generated by MOE   13
HELIX    7   7 PRO B  349  ARG B  351  5               Generated by MOE    3
HELIX    8   8 PRO B  371  SER B  374  1               Generated by MOE    4
HELIX    9   9 TYR B  383  TYR B  386  1               Generated by MOE    4
HELIX   10  10 VAL B  392  GLN B  399  1               Generated by MOE    8
HELIX   11  11 LEU B  401  LEU B  408  1               Generated by MOE    8
HELIX   12  12 SER B  412  GLU B  414  5               Generated by MOE    3
HELIX   13  13 GLU B  444  PHE B  454  1               Generated by MOE   11
HELIX   14  14 ARG B  460  ASN B  464  1               Generated by MOE    5
HELIX   15  15 MET B  469  CYS B  477  1               Generated by MOE    9
HELIX   16  16 PRO B  501  SER B  504  5               Generated by MOE    4
HELIX   17  17 MET B  507  ASP B  509  5               Generated by MOE    3
HELIX   18  18 THR B  526  ASP B  529  1               Generated by MOE    4
HELIX   19  19 PRO B  531  ASP B  545  1               Generated by MOE   15
SHEET    1       SER B 238  LYS B 245                  Generated by MOE
SHEET    2       VAL B 248  LEU B 255                  Generated by MOE
SHEET    3       ALA B 260  CYS B 264                  Generated by MOE
SHEET    4       ARG B 287  ALA B 290                  Generated by MOE
SHEET    5       MET B 291  MET B 291                  Generated by MOE
SHEET    6       ALA B 329  HIS B 334                  Generated by MOE
SHEET    7       VAL B 352  VAL B 352                  Generated by MOE
SHEET    8       ARG B 353  ALA B 354                  Generated by MOE
SHEET    9       VAL B 355  LEU B 358                  Generated by MOE
SHEET   10       ALA B 488  ALA B 493                  Generated by MOE
SHEET   11       LEU B 514  ILE B 519                  Generated by MOE
ATOM      1  N   PRO B 229      -9.476  24.794  54.802  1.00 59.52           N1+
ANISOU    1  N   PRO B 229     8855   6855   6905   -768     68      2       N1+
ATOM      2  CA  PRO B 229      -8.882  23.485  54.507  1.00 56.60           C  
ANISOU    2  CA  PRO B 229     8318   6593   6596   -783     70    -14       C  
ATOM      3  C   PRO B 229      -9.380  22.946  53.165  1.00 54.49           C  
ANISOU    3  C   PRO B 229     8073   6368   6264   -725    145     40       C  
ATOM      4  O   PRO B 229     -10.477  23.263  52.794  1.00 57.02           O  
ANISOU    4  O   PRO B 229     8508   6675   6482   -633    144     83       O  
ATOM      5  CB  PRO B 229      -9.319  22.534  55.638  1.00 56.34           C  
ANISOU    5  CB  PRO B 229     8198   6645   6562   -710    -47    -45       C  
ATOM      6  CG  PRO B 229      -9.944  23.454  56.691  1.00 58.43           C  
ANISOU    6  CG  PRO B 229     8574   6847   6780   -681   -112    -60       C  
ATOM      7  CD  PRO B 229     -10.392  24.687  55.933  1.00 58.56           C  
ANISOU    7  CD  PRO B 229     8756   6759   6737   -676    -36    -17       C  
ATOM      8  H2  PRO B 229      -9.983  25.121  53.992  1.00 59.52           H  
ANISOU    8  H2  PRO B 229     8855   6855   6905   -768     68      2       H  
ATOM      9  H3  PRO B 229      -8.742  25.450  55.028  1.00 59.52           H  
ATOM     10  HA  PRO B 229      -7.797  23.568  54.445  1.00 56.60           H  
ANISOU   10  HA  PRO B 229     8318   6593   6596   -783     70    -14       H  
ATOM     11  HB2 PRO B 229      -8.460  22.004  56.050  1.00 56.34           H  
ANISOU   11  HB2 PRO B 229     8198   6645   6562   -710    -47    -45       H  
ATOM     12  HB3 PRO B 229     -10.050  21.812  55.274  1.00 56.34           H  
ANISOU   12  HB3 PRO B 229     8198   6645   6562   -710    -47    -45       H  
ATOM     13  HG2 PRO B 229      -9.208  23.719  57.450  1.00 58.43           H  
ANISOU   13  HG2 PRO B 229     8574   6847   6780   -681   -112    -60       H  
ATOM     14  HG3 PRO B 229     -10.796  22.967  57.165  1.00 58.43           H  
ANISOU   14  HG3 PRO B 229     8574   6847   6780   -681   -112    -60       H  
ATOM     15  HD2 PRO B 229     -11.418  24.570  55.584  1.00 58.56           H  
ANISOU   15  HD2 PRO B 229     8756   6759   6737   -676    -36    -17       H  
ATOM     16  HD3 PRO B 229     -10.322  25.571  56.566  1.00 58.56           H  
ANISOU   16  HD3 PRO B 229     8756   6759   6737   -676    -36    -17       H  
ATOM     17  N   THR B 230      -8.576  22.111  52.513  1.00 54.32           N  
ANISOU   17  N   THR B 230     7934   6402   6302   -774    201     28       N  
ATOM     18  CA  THR B 230      -8.910  21.393  51.256  1.00 56.95           C  
ANISOU   18  CA  THR B 230     8270   6789   6578   -729    271     63       C  
ATOM     19  C   THR B 230     -10.216  20.608  51.441  1.00 56.81           C  
ANISOU   19  C   THR B 230     8258   6849   6478   -599    194     74       C  
ATOM     20  O   THR B 230     -10.365  19.919  52.468  1.00 62.18           O  
ANISOU   20  O   THR B 230     8852   7579   7194   -568    108     40       O  
ATOM     21  CB  THR B 230      -7.758  20.476  50.829  1.00 60.47           C  
ANISOU   21  CB  THR B 230     8563   7289   7125   -799    332     29       C  
ATOM     22  OG1 THR B 230      -6.683  21.319  50.411  1.00 68.61           O  
ANISOU   22  OG1 THR B 230     9604   8246   8219   -923    430     23       O  
ATOM     23  CG2 THR B 230      -8.124  19.521  49.707  1.00 59.92           C  
ANISOU   23  CG2 THR B 230     8483   7286   6997   -747    390     48       C  
ATOM     24  H   THR B 230      -7.660  21.951  52.906  1.00 54.32           H  
ANISOU   24  H   THR B 230     7934   6402   6302   -774    201     28       H  
ATOM     25  HA  THR B 230      -9.056  22.120  50.457  1.00 56.95           H  
ANISOU   25  HA  THR B 230     8270   6789   6578   -729    271     63       H  
ATOM     26  HB  THR B 230      -7.488  19.846  51.677  1.00 60.47           H  
ANISOU   26  HB  THR B 230     8563   7289   7125   -799    332     29       H  
ATOM     27 HG21 THR B 230      -8.961  18.897  50.020  1.00 59.92           H  
ANISOU   27 HG21 THR B 230     8483   7286   6997   -747    390     48       H  
ATOM     28 HG22 THR B 230      -8.406  20.091  48.822  1.00 59.92           H  
ANISOU   28 HG22 THR B 230     8483   7286   6997   -747    390     48       H  
ATOM     29 HG23 THR B 230      -7.267  18.889  49.474  1.00 59.92           H  
ANISOU   29 HG23 THR B 230     8483   7286   6997   -747    390     48       H  
ATOM     30  HG1 THR B 230      -5.951  20.752  50.158  1.00 68.61           H  
ANISOU   30  HG1 THR B 230     9604   8246   8219   -923    430     23       H  
ATOM     31  N   SER B 231     -11.139  20.751  50.505  1.00 56.45           N  
ANISOU   31  N   SER B 231     8315   6812   6322   -529    223    119       N  
ATOM     32  CA  SER B 231     -12.438  20.051  50.482  1.00 55.95           C  
ANISOU   32  CA  SER B 231     8252   6829   6178   -414    162    123       C  
ATOM     33  C   SER B 231     -12.354  18.829  49.545  1.00 55.77           C  
ANISOU   33  C   SER B 231     8155   6890   6146   -410    206    112       C  
ATOM     34  O   SER B 231     -11.239  18.516  49.077  1.00 61.19           O  
ANISOU   34  O   SER B 231     8780   7570   6899   -491    282     99       O  
ATOM     35  CB  SER B 231     -13.527  20.992  50.085  1.00 54.72           C  
ANISOU   35  CB  SER B 231     8245   6638   5910   -330    149    170       C  
ATOM     36  OG  SER B 231     -14.792  20.415  50.317  1.00 57.37           O  
ANISOU   36  OG  SER B 231     8558   7053   6187   -224     77    160       O  
ATOM     37  H   SER B 231     -10.940  21.388  49.747  1.00 56.45           H  
ANISOU   37  H   SER B 231     8315   6812   6322   -529    223    119       H  
ATOM     38  HA  SER B 231     -12.677  19.687  51.481  1.00 55.95           H  
ANISOU   38  HA  SER B 231     8252   6829   6178   -414    162    123       H  
ATOM     39  HB2 SER B 231     -13.429  21.226  49.025  1.00 54.72           H  
ANISOU   39  HB2 SER B 231     8245   6638   5910   -330    149    170       H  
ATOM     40  HB3 SER B 231     -13.439  21.908  50.669  1.00 54.72           H  
ANISOU   40  HB3 SER B 231     8245   6638   5910   -330    149    170       H  
ATOM     41  HG  SER B 231     -15.456  21.053  50.045  1.00 57.37           H  
ANISOU   41  HG  SER B 231     8558   7053   6187   -224     77    160       H  
ATOM     42  N   CYS B 232     -13.486  18.162  49.318  1.00 53.05           N  
ANISOU   42  N   CYS B 232     7809   6621   5728   -324    164    109       N  
ATOM     43  CA  CYS B 232     -13.644  16.985  48.434  1.00 53.49           C  
ANISOU   43  CA  CYS B 232     7809   6756   5757   -312    196     89       C  
ATOM     44  C   CYS B 232     -14.502  17.355  47.220  1.00 55.94           C  
ANISOU   44  C   CYS B 232     8231   7090   5933   -254    213    124       C  
ATOM     45  O   CYS B 232     -15.465  18.078  47.394  1.00 56.09           O  
ANISOU   45  O   CYS B 232     8328   7101   5883   -179    155    149       O  
ATOM     46  CB  CYS B 232     -14.309  15.832  49.176  1.00 49.98           C  
ANISOU   46  CB  CYS B 232     7269   6384   5336   -268    130     47       C  
ATOM     47  SG  CYS B 232     -13.248  15.079  50.430  1.00 49.64           S  
ANISOU   47  SG  CYS B 232     7097   6329   5435   -321    108     10       S  
ATOM     48  H   CYS B 232     -14.314  18.491  49.794  1.00 53.05           H  
ANISOU   48  H   CYS B 232     7809   6621   5728   -324    164    109       H  
ATOM     49  HA  CYS B 232     -12.652  16.673  48.109  1.00 53.49           H  
ANISOU   49  HA  CYS B 232     7809   6756   5757   -312    196     89       H  
ATOM     50  HB2 CYS B 232     -14.583  15.066  48.450  1.00 49.98           H  
ANISOU   50  HB2 CYS B 232     7269   6384   5336   -268    130     47       H  
ATOM     51  HB3 CYS B 232     -15.208  16.208  49.664  1.00 49.98           H  
ANISOU   51  HB3 CYS B 232     7269   6384   5336   -268    130     47       H  
ATOM     52  HG  CYS B 232     -12.920  15.996  51.345  1.00 49.64           H  
ANISOU   52  HG  CYS B 232     7097   6329   5435   -321    108     10       H  
ATOM     53  N   ASN B 233     -14.171  16.804  46.056  1.00 58.26           N  
ANISOU   53  N   ASN B 233     8529   7417   6191   -280    285    119       N  
ATOM     54  CA  ASN B 233     -15.046  16.768  44.856  1.00 59.08           C  
ANISOU   54  CA  ASN B 233     8719   7574   6155   -219    285    136       C  
ATOM     55  C   ASN B 233     -15.578  15.337  44.703  1.00 58.04           C  
ANISOU   55  C   ASN B 233     8488   7543   6020   -200    258     74       C  
ATOM     56  O   ASN B 233     -14.799  14.387  44.604  1.00 54.25           O  
ANISOU   56  O   ASN B 233     7925   7075   5612   -260    316     34       O  
ATOM     57  CB  ASN B 233     -14.305  17.277  43.613  1.00 58.79           C  
ANISOU   57  CB  ASN B 233     8787   7492   6057   -268    394    176       C  
ATOM     58  CG  ASN B 233     -15.095  17.104  42.326  1.00 64.47           C  
ANISOU   58  CG  ASN B 233     9598   8275   6621   -208    391    188       C  
ATOM     59  OD1 ASN B 233     -16.323  17.057  42.335  1.00 72.84           O  
ANISOU   59  OD1 ASN B 233    10673   9399   7605   -115    293    183       O  
ATOM     60  ND2 ASN B 233     -14.399  16.982  41.215  1.00 64.14           N  
ANISOU   60  ND2 ASN B 233     9614   8224   6531   -262    498    197       N  
ATOM     61  H   ASN B 233     -13.258  16.379  45.982  1.00 58.26           H  
ANISOU   61  H   ASN B 233     8529   7417   6191   -280    285    119       H  
ATOM     62  HA  ASN B 233     -15.894  17.442  44.976  1.00 59.08           H  
ANISOU   62  HA  ASN B 233     8719   7574   6155   -219    285    136       H  
ATOM     63  HB2 ASN B 233     -13.368  16.727  43.520  1.00 58.79           H  
ANISOU   63  HB2 ASN B 233     8787   7492   6057   -268    394    176       H  
ATOM     64  HB3 ASN B 233     -14.092  18.337  43.748  1.00 58.79           H  
ANISOU   64  HB3 ASN B 233     8787   7492   6057   -268    394    176       H  
ATOM     65 HD21 ASN B 233     -14.874  16.845  40.334  1.00 64.14           H  
ANISOU   65 HD21 ASN B 233     9614   8224   6531   -262    498    197       H  
ATOM     66 HD22 ASN B 233     -13.390  17.025  41.244  1.00 64.14           H  
ANISOU   66 HD22 ASN B 233     9614   8224   6531   -262    498    197       H  
ATOM     67  N   PRO B 234     -16.917  15.137  44.788  1.00 59.67           N  
ANISOU   67  N   PRO B 234     8692   7821   6159   -118    170     57       N  
ATOM     68  CA  PRO B 234     -17.525  13.791  44.722  1.00 58.91           C  
ANISOU   68  CA  PRO B 234     8502   7815   6065   -111    144    -10       C  
ATOM     69  C   PRO B 234     -17.162  12.919  43.489  1.00 61.65           C  
ANISOU   69  C   PRO B 234     8852   8205   6368   -152    215    -45       C  
ATOM     70  O   PRO B 234     -16.999  11.694  43.676  1.00 61.89           O  
ANISOU   70  O   PRO B 234     8788   8264   6462   -187    236   -104       O  
ATOM     71  CB  PRO B 234     -19.033  14.080  44.681  1.00 60.38           C  
ANISOU   71  CB  PRO B 234     8710   8071   6160    -17     48    -15       C  
ATOM     72  CG  PRO B 234     -19.171  15.436  45.388  1.00 61.13           C  
ANISOU   72  CG  PRO B 234     8872   8096   6259     31     11     43       C  
ATOM     73  CD  PRO B 234     -17.901  16.192  45.066  1.00 59.85           C  
ANISOU   73  CD  PRO B 234     8790   7834   6116    -31     93     96       C  
ATOM     74  HA  PRO B 234     -17.159  13.207  45.566  1.00 58.91           H  
ANISOU   74  HA  PRO B 234     8502   7815   6065   -111    144    -10       H  
ATOM     75  HB2 PRO B 234     -19.590  13.308  45.212  1.00 60.38           H  
ANISOU   75  HB2 PRO B 234     8710   8071   6160    -17     48    -15       H  
ATOM     76  HB3 PRO B 234     -19.388  14.142  43.652  1.00 60.38           H  
ANISOU   76  HB3 PRO B 234     8710   8071   6160    -17     48    -15       H  
ATOM     77  HG2 PRO B 234     -19.268  15.296  46.465  1.00 61.13           H  
ANISOU   77  HG2 PRO B 234     8872   8096   6259     31     11     43       H  
ATOM     78  HG3 PRO B 234     -20.041  15.975  45.012  1.00 61.13           H  
ANISOU   78  HG3 PRO B 234     8872   8096   6259     31     11     43       H  
ATOM     79  HD2 PRO B 234     -18.041  16.830  44.194  1.00 59.85           H  
ANISOU   79  HD2 PRO B 234     8790   7834   6116    -31     93     96       H  
ATOM     80  HD3 PRO B 234     -17.587  16.800  45.914  1.00 59.85           H  
ANISOU   80  HD3 PRO B 234     8790   7834   6116    -31     93     96       H  
ATOM     81  N   SER B 235     -17.066  13.519  42.282  1.00 51.60           N  
ANISOU   81  N   SER B 235     7695   6930   4982   -143    254     -9       N  
ATOM     82  CA  SER B 235     -16.659  12.821  41.013  1.00 57.74           C  
ANISOU   82  CA  SER B 235     8502   7741   5695   -184    334    -40       C  
ATOM     83  C   SER B 235     -15.277  12.153  41.172  1.00 54.80           C  
ANISOU   83  C   SER B 235     8054   7319   5448   -273    445    -66       C  
ATOM     84  O   SER B 235     -14.956  11.267  40.365  1.00 52.62           O  
ANISOU   84  O   SER B 235     7768   7074   5153   -307    515   -114       O  
ATOM     85  CB  SER B 235     -16.633  13.784  39.836  1.00 59.15           C  
ANISOU   85  CB  SER B 235     8842   7903   5728   -162    368     21       C  
ATOM     86  OG  SER B 235     -17.910  14.358  39.616  1.00 62.08           O  
ANISOU   86  OG  SER B 235     9280   8327   5980    -62    256     44       O  
ATOM     87  H   SER B 235     -17.282  14.504  42.228  1.00 51.60           H  
ANISOU   87  H   SER B 235     7695   6930   4982   -143    254     -9       H  
ATOM     88  HA  SER B 235     -17.404  12.051  40.813  1.00 57.74           H  
ANISOU   88  HA  SER B 235     8502   7741   5695   -184    334    -40       H  
ATOM     89  HB2 SER B 235     -16.327  13.243  38.941  1.00 59.15           H  
ANISOU   89  HB2 SER B 235     8842   7903   5728   -162    368     21       H  
ATOM     90  HB3 SER B 235     -15.917  14.579  40.043  1.00 59.15           H  
ANISOU   90  HB3 SER B 235     8842   7903   5728   -162    368     21       H  
ATOM     91  HG  SER B 235     -18.155  14.835  40.412  1.00 62.08           H  
ANISOU   91  HG  SER B 235     9280   8327   5980    -62    256     44       H  
ATOM     92  N   ASP B 236     -14.457  12.650  42.101  1.00 52.84           N  
ANISOU   92  N   ASP B 236     7762   6996   5318   -306    463    -37       N  
ATOM     93  CA  ASP B 236     -13.006  12.339  42.202  1.00 53.56           C  
ANISOU   93  CA  ASP B 236     7785   7035   5531   -386    568    -50       C  
ATOM     94  C   ASP B 236     -12.713  11.382  43.354  1.00 50.85           C  
ANISOU   94  C   ASP B 236     7297   6693   5330   -393    534    -95       C  
ATOM     95  O   ASP B 236     -11.534  11.296  43.713  1.00 53.45           O  
ANISOU   95  O   ASP B 236     7552   6978   5777   -443    590   -100       O  
ATOM     96  CB  ASP B 236     -12.189  13.595  42.454  1.00 57.14           C  
ANISOU   96  CB  ASP B 236     8283   7404   6025   -428    609      8       C  
ATOM     97  CG  ASP B 236     -11.906  14.388  41.199  1.00 63.98           C  
ANISOU   97  CG  ASP B 236     9289   8240   6781   -454    703     52       C  
ATOM     98  OD1 ASP B 236     -11.876  13.767  40.094  1.00 64.91           O  
ANISOU   98  OD1 ASP B 236     9442   8401   6822   -462    772     27       O  
ATOM     99  OD2 ASP B 236     -11.719  15.611  41.322  1.00 68.78           O1-
ANISOU   99  OD2 ASP B 236     9983   8777   7374   -467    714    111       O1-
ATOM    100  H   ASP B 236     -14.850  13.282  42.784  1.00 52.84           H  
ANISOU  100  H   ASP B 236     7762   6996   5318   -306    463    -37       H  
ATOM    101  HA  ASP B 236     -12.732  11.883  41.251  1.00 53.56           H  
ANISOU  101  HA  ASP B 236     7785   7035   5531   -386    568    -50       H  
ATOM    102  HB2 ASP B 236     -11.238  13.305  42.901  1.00 57.14           H  
ANISOU  102  HB2 ASP B 236     8283   7404   6025   -428    609      8       H  
ATOM    103  HB3 ASP B 236     -12.738  14.231  43.148  1.00 57.14           H  
ANISOU  103  HB3 ASP B 236     8283   7404   6025   -428    609      8       H  
ATOM    104  N   MET B 237     -13.739  10.863  44.046  1.00 46.18           N  
ANISOU  104  N   MET B 237     6669   6144   4734   -343    438   -118       N  
ATOM    105  CA  MET B 237     -13.537  10.009  45.258  1.00 45.97           C  
ANISOU  105  CA  MET B 237     6530   6108   4830   -342    400   -148       C  
ATOM    106  C   MET B 237     -13.604   8.546  44.836  1.00 41.97           C  
ANISOU  106  C   MET B 237     5971   5635   4339   -349    440   -212       C  
ATOM    107  O   MET B 237     -14.285   8.262  43.905  1.00 38.91           O  
ANISOU  107  O   MET B 237     5633   5297   3853   -341    452   -239       O  
ATOM    108  CB  MET B 237     -14.588  10.268  46.345  1.00 45.37           C  
ANISOU  108  CB  MET B 237     6452   6045   4741   -293    291   -137       C  
ATOM    109  CG  MET B 237     -14.822  11.748  46.647  1.00 49.97           C  
ANISOU  109  CG  MET B 237     7110   6595   5282   -271    247    -80       C  
ATOM    110  SD  MET B 237     -13.396  12.579  47.473  1.00 52.92           S  
ANISOU  110  SD  MET B 237     7458   6879   5770   -326    267    -47       S  
ATOM    111  CE  MET B 237     -13.194  11.531  48.914  1.00 48.58           C  
ANISOU  111  CE  MET B 237     6792   6332   5333   -319    210    -81       C  
ATOM    112  H   MET B 237     -14.681  11.056  43.738  1.00 46.18           H  
ANISOU  112  H   MET B 237     6669   6144   4734   -343    438   -118       H  
ATOM    113  HA  MET B 237     -12.565  10.257  45.684  1.00 45.97           H  
ANISOU  113  HA  MET B 237     6530   6108   4830   -342    400   -148       H  
ATOM    114  HB2 MET B 237     -14.259   9.779  47.262  1.00 45.37           H  
ANISOU  114  HB2 MET B 237     6452   6045   4741   -293    291   -137       H  
ATOM    115  HB3 MET B 237     -15.532   9.832  46.019  1.00 45.37           H  
ANISOU  115  HB3 MET B 237     6452   6045   4741   -293    291   -137       H  
ATOM    116  HG2 MET B 237     -15.692  11.832  47.298  1.00 49.97           H  
ANISOU  116  HG2 MET B 237     7110   6595   5282   -271    247    -80       H  
ATOM    117  HG3 MET B 237     -15.021  12.263  45.707  1.00 49.97           H  
ANISOU  117  HG3 MET B 237     7110   6595   5282   -271    247    -80       H  
ATOM    118  HE1 MET B 237     -14.111  11.544  49.504  1.00 48.58           H  
ANISOU  118  HE1 MET B 237     6792   6332   5333   -319    210    -81       H  
ATOM    119  HE2 MET B 237     -12.982  10.511  48.594  1.00 48.58           H  
ANISOU  119  HE2 MET B 237     6792   6332   5333   -319    210    -81       H  
ATOM    120  HE3 MET B 237     -12.367  11.902  49.520  1.00 48.58           H  
ANISOU  120  HE3 MET B 237     6792   6332   5333   -319    210    -81       H  
ATOM    121  N   SER B 238     -12.982   7.668  45.595  1.00 41.93           N  
ANISOU  121  N   SER B 238     5876   5603   4453   -357    450   -235       N  
ATOM    122  CA  SER B 238     -13.247   6.215  45.593  1.00 41.91           C  
ANISOU  122  CA  SER B 238     5829   5615   4479   -351    468   -294       C  
ATOM    123  C   SER B 238     -14.553   5.970  46.306  1.00 40.54           C  
ANISOU  123  C   SER B 238     5662   5473   4268   -321    381   -303       C  
ATOM    124  O   SER B 238     -14.700   6.455  47.478  1.00 42.88           O  
ANISOU  124  O   SER B 238     5945   5748   4600   -300    312   -267       O  
ATOM    125  CB  SER B 238     -12.122   5.446  46.229  1.00 43.78           C  
ANISOU  125  CB  SER B 238     5978   5801   4856   -354    501   -304       C  
ATOM    126  OG  SER B 238     -12.368   4.035  46.172  1.00 47.00           O  
ANISOU  126  OG  SER B 238     6362   6205   5291   -346    530   -358       O  
ATOM    127  H   SER B 238     -12.272   8.013  46.225  1.00 41.93           H  
ANISOU  127  H   SER B 238     5876   5603   4453   -357    450   -235       H  
ATOM    128  HA  SER B 238     -13.317   5.860  44.565  1.00 41.91           H  
ANISOU  128  HA  SER B 238     5829   5615   4479   -351    468   -294       H  
ATOM    129  HB2 SER B 238     -12.027   5.750  47.272  1.00 43.78           H  
ANISOU  129  HB2 SER B 238     5978   5801   4856   -354    501   -304       H  
ATOM    130  HB3 SER B 238     -11.195   5.668  45.700  1.00 43.78           H  
ANISOU  130  HB3 SER B 238     5978   5801   4856   -354    501   -304       H  
ATOM    131  HG  SER B 238     -11.626   3.594  46.592  1.00 47.00           H  
ANISOU  131  HG  SER B 238     6362   6205   5291   -346    530   -358       H  
ATOM    132  N   HIS B 239     -15.512   5.383  45.618  1.00 34.94           N  
ANISOU  132  N   HIS B 239     4978   4816   3481   -323    384   -352       N  
ATOM    133  CA  HIS B 239     -16.831   5.040  46.179  1.00 33.12           C  
ANISOU  133  CA  HIS B 239     4739   4626   3220   -306    316   -378       C  
ATOM    134  C   HIS B 239     -16.880   3.549  46.460  1.00 33.55           C  
ANISOU  134  C   HIS B 239     4752   4658   3339   -329    355   -434       C  
ATOM    135  O   HIS B 239     -16.631   2.746  45.503  1.00 36.14           O  
ANISOU  135  O   HIS B 239     5086   4989   3655   -357    424   -488       O  
ATOM    136  CB  HIS B 239     -17.919   5.473  45.230  1.00 35.08           C  
ANISOU  136  CB  HIS B 239     5034   4956   3339   -294    282   -400       C  
ATOM    137  CG  HIS B 239     -18.058   6.946  45.127  1.00 35.31           C  
ANISOU  137  CG  HIS B 239     5118   4996   3302   -256    234   -337       C  
ATOM    138  ND1 HIS B 239     -18.974   7.642  45.873  1.00 34.57           N1+
ANISOU  138  ND1 HIS B 239     5024   4925   3188   -212    152   -314       N1+
ATOM    139  CD2 HIS B 239     -17.413   7.859  44.362  1.00 35.85           C  
ANISOU  139  CD2 HIS B 239     5252   5047   3322   -255    265   -292       C  
ATOM    140  CE1 HIS B 239     -18.855   8.930  45.616  1.00 36.83           C  
ANISOU  140  CE1 HIS B 239     5376   5199   3419   -179    130   -255       C  
ATOM    141  NE2 HIS B 239     -17.924   9.081  44.672  1.00 37.62           N  
ANISOU  141  NE2 HIS B 239     5522   5274   3498   -208    199   -239       N  
ATOM    142  H   HIS B 239     -15.333   5.155  44.651  1.00 34.94           H  
ANISOU  142  H   HIS B 239     4978   4816   3481   -323    384   -352       H  
ATOM    143  HA  HIS B 239     -16.992   5.567  47.120  1.00 33.12           H  
ANISOU  143  HA  HIS B 239     4739   4626   3220   -306    316   -378       H  
ATOM    144  HB2 HIS B 239     -18.866   5.060  45.578  1.00 35.08           H  
ANISOU  144  HB2 HIS B 239     5034   4956   3339   -294    282   -400       H  
ATOM    145  HB3 HIS B 239     -17.692   5.077  44.240  1.00 35.08           H  
ANISOU  145  HB3 HIS B 239     5034   4956   3339   -294    282   -400       H  
ATOM    146  HD1 HIS B 239     -19.681   7.205  46.562  1.00 34.57           H  
ATOM    147  HD2 HIS B 239     -16.637   7.655  43.640  1.00 35.85           H  
ATOM    148  HE2 HIS B 239     -17.645   9.958  44.256  1.00 37.62           H  
ANISOU  148  HE2 HIS B 239     5522   5274   3498   -208    199   -239       H  
ATOM    149  HE1 HIS B 239     -19.414   9.725  46.088  1.00 36.83           H  
ATOM    150  N   GLY B 240     -17.207   3.185  47.696  1.00 32.82           N  
ANISOU  150  N   GLY B 240     4630   4536   3302   -318    319   -424       N  
ATOM    151  CA  GLY B 240     -17.361   1.788  48.143  1.00 31.62           C  
ANISOU  151  CA  GLY B 240     4458   4346   3210   -337    356   -467       C  
ATOM    152  C   GLY B 240     -18.791   1.457  48.506  1.00 31.35           C  
ANISOU  152  C   GLY B 240     4421   4356   3135   -354    324   -506       C  
ATOM    153  O   GLY B 240     -19.541   2.377  48.926  1.00 29.21           O  
ANISOU  153  O   GLY B 240     4150   4131   2818   -331    259   -481       O  
ATOM    154  H   GLY B 240     -17.361   3.916  48.376  1.00 32.82           H  
ANISOU  154  H   GLY B 240     4630   4536   3302   -318    319   -424       H  
ATOM    155  HA2 GLY B 240     -16.731   1.628  49.018  1.00 31.62           H  
ANISOU  155  HA2 GLY B 240     4458   4346   3210   -337    356   -467       H  
ATOM    156  HA3 GLY B 240     -17.041   1.125  47.339  1.00 31.62           H  
ANISOU  156  HA3 GLY B 240     4458   4346   3210   -337    356   -467       H  
ATOM    157  N   TYR B 241     -19.175   0.213  48.299  1.00 33.54           N  
ANISOU  157  N   TYR B 241     4694   4618   3430   -395    375   -572       N  
ATOM    158  CA  TYR B 241     -20.525  -0.338  48.595  1.00 34.68           C  
ANISOU  158  CA  TYR B 241     4825   4800   3552   -433    367   -629       C  
ATOM    159  C   TYR B 241     -20.371  -1.703  49.219  1.00 34.97           C  
ANISOU  159  C   TYR B 241     4873   4746   3667   -465    434   -651       C  
ATOM    160  O   TYR B 241     -19.746  -2.576  48.623  1.00 36.71           O  
ANISOU  160  O   TYR B 241     5110   4916   3922   -483    500   -687       O  
ATOM    161  CB  TYR B 241     -21.375  -0.437  47.333  1.00 35.40           C  
ANISOU  161  CB  TYR B 241     4906   4983   3560   -471    363   -712       C  
ATOM    162  CG  TYR B 241     -21.475   0.844  46.566  1.00 36.31           C  
ANISOU  162  CG  TYR B 241     5032   5180   3585   -430    301   -685       C  
ATOM    163  CD1 TYR B 241     -20.468   1.228  45.708  1.00 35.81           C  
ANISOU  163  CD1 TYR B 241     5007   5103   3499   -414    327   -659       C  
ATOM    164  CD2 TYR B 241     -22.521   1.724  46.774  1.00 37.36           C  
ANISOU  164  CD2 TYR B 241     5141   5392   3660   -400    222   -678       C  
ATOM    165  CE1 TYR B 241     -20.523   2.416  45.014  1.00 36.10           C  
ANISOU  165  CE1 TYR B 241     5073   5196   3445   -377    280   -625       C  
ATOM    166  CE2 TYR B 241     -22.622   2.898  46.042  1.00 36.89           C  
ANISOU  166  CE2 TYR B 241     5108   5395   3513   -351    165   -647       C  
ATOM    167  CZ  TYR B 241     -21.610   3.246  45.167  1.00 36.23           C  
ANISOU  167  CZ  TYR B 241     5079   5289   3398   -342    195   -616       C  
ATOM    168  OH  TYR B 241     -21.615   4.455  44.536  1.00 40.82           O  
ANISOU  168  OH  TYR B 241     5708   5909   3892   -293    149   -569       O  
ATOM    169  H   TYR B 241     -18.494  -0.421  47.906  1.00 33.54           H  
ANISOU  169  H   TYR B 241     4694   4618   3430   -395    375   -572       H  
ATOM    170  HA  TYR B 241     -21.033   0.336  49.284  1.00 34.68           H  
ANISOU  170  HA  TYR B 241     4825   4800   3552   -433    367   -629       H  
ATOM    171  HB2 TYR B 241     -22.381  -0.744  47.620  1.00 35.40           H  
ANISOU  171  HB2 TYR B 241     4906   4983   3560   -471    363   -712       H  
ATOM    172  HB3 TYR B 241     -20.936  -1.193  46.682  1.00 35.40           H  
ANISOU  172  HB3 TYR B 241     4906   4983   3560   -471    363   -712       H  
ATOM    173  HD1 TYR B 241     -19.614   0.581  45.576  1.00 35.81           H  
ANISOU  173  HD1 TYR B 241     5007   5103   3499   -414    327   -659       H  
ATOM    174  HD2 TYR B 241     -23.270   1.494  47.517  1.00 37.36           H  
ANISOU  174  HD2 TYR B 241     5141   5392   3660   -400    222   -678       H  
ATOM    175  HE1 TYR B 241     -19.716   2.695  44.352  1.00 36.10           H  
ANISOU  175  HE1 TYR B 241     5073   5196   3445   -377    280   -625       H  
ATOM    176  HE2 TYR B 241     -23.486   3.536  46.155  1.00 36.89           H  
ANISOU  176  HE2 TYR B 241     5108   5395   3513   -351    165   -647       H  
ATOM    177  HH  TYR B 241     -22.361   5.021  44.749  1.00 40.82           H  
ANISOU  177  HH  TYR B 241     5708   5909   3892   -293    149   -569       H  
ATOM    178  N   VAL B 242     -20.996  -1.878  50.350  1.00 36.93           N  
ANISOU  178  N   VAL B 242     5123   4973   3937   -471    424   -635       N  
ATOM    179  CA  VAL B 242     -21.075  -3.149  51.097  1.00 37.96           C  
ANISOU  179  CA  VAL B 242     5284   5010   4129   -504    489   -648       C  
ATOM    180  C   VAL B 242     -22.541  -3.453  51.336  1.00 37.98           C  
ANISOU  180  C   VAL B 242     5266   5062   4105   -569    502   -711       C  
ATOM    181  O   VAL B 242     -23.249  -2.582  51.940  1.00 37.52           O  
ANISOU  181  O   VAL B 242     5180   5064   4011   -551    449   -686       O  
ATOM    182  CB  VAL B 242     -20.306  -3.057  52.424  1.00 40.55           C  
ANISOU  182  CB  VAL B 242     5646   5254   4508   -446    471   -555       C  
ATOM    183  CG1 VAL B 242     -20.385  -4.358  53.200  1.00 43.82           C  
ANISOU  183  CG1 VAL B 242     6114   5561   4973   -470    540   -556       C  
ATOM    184  CG2 VAL B 242     -18.870  -2.647  52.218  1.00 39.69           C  
ANISOU  184  CG2 VAL B 242     5531   5113   4435   -384    448   -501       C  
ATOM    185  H   VAL B 242     -21.465  -1.077  50.748  1.00 36.93           H  
ANISOU  185  H   VAL B 242     5123   4973   3937   -471    424   -635       H  
ATOM    186  HA  VAL B 242     -20.614  -3.952  50.522  1.00 37.96           H  
ANISOU  186  HA  VAL B 242     5284   5010   4129   -504    489   -648       H  
ATOM    187  HB  VAL B 242     -20.789  -2.278  53.014  1.00 40.55           H  
ANISOU  187  HB  VAL B 242     5646   5254   4508   -446    471   -555       H  
ATOM    188 HG11 VAL B 242     -21.430  -4.614  53.375  1.00 43.82           H  
ANISOU  188 HG11 VAL B 242     6114   5561   4973   -470    540   -556       H  
ATOM    189 HG12 VAL B 242     -19.907  -5.152  52.627  1.00 43.82           H  
ANISOU  189 HG12 VAL B 242     6114   5561   4973   -470    540   -556       H  
ATOM    190 HG13 VAL B 242     -19.875  -4.242  54.156  1.00 43.82           H  
ANISOU  190 HG13 VAL B 242     6114   5561   4973   -470    540   -556       H  
ATOM    191 HG21 VAL B 242     -18.356  -3.407  51.629  1.00 39.69           H  
ANISOU  191 HG21 VAL B 242     5531   5113   4435   -384    448   -501       H  
ATOM    192 HG22 VAL B 242     -18.836  -1.694  51.690  1.00 39.69           H  
ANISOU  192 HG22 VAL B 242     5531   5113   4435   -384    448   -501       H  
ATOM    193 HG23 VAL B 242     -18.379  -2.543  53.186  1.00 39.69           H  
ANISOU  193 HG23 VAL B 242     5531   5113   4435   -384    448   -501       H  
ATOM    194  N   THR B 243     -22.969  -4.648  50.980  1.00 39.37           N  
ANISOU  194  N   THR B 243     5452   5203   4303   -643    577   -790       N  
ATOM    195  CA  THR B 243     -24.282  -5.206  51.352  1.00 43.09           C  
ANISOU  195  CA  THR B 243     5903   5696   4773   -726    615   -857       C  
ATOM    196  C   THR B 243     -24.168  -5.824  52.736  1.00 44.01           C  
ANISOU  196  C   THR B 243     6084   5696   4942   -727    670   -798       C  
ATOM    197  O   THR B 243     -23.457  -6.787  52.863  1.00 49.28           O  
ANISOU  197  O   THR B 243     6819   6245   5660   -727    732   -784       O  
ATOM    198  CB  THR B 243     -24.780  -6.178  50.280  1.00 43.70           C  
ANISOU  198  CB  THR B 243     5967   5789   4849   -818    670   -978       C  
ATOM    199  OG1 THR B 243     -24.810  -5.436  49.069  1.00 44.92           O  
ANISOU  199  OG1 THR B 243     6075   6058   4934   -798    603  -1014       O  
ATOM    200  CG2 THR B 243     -26.150  -6.744  50.566  1.00 46.18           C  
ANISOU  200  CG2 THR B 243     6241   6135   5169   -921    713  -1064       C  
ATOM    201  H   THR B 243     -22.357  -5.219  50.415  1.00 39.37           H  
ANISOU  201  H   THR B 243     5452   5203   4303   -643    577   -790       H  
ATOM    202  HA  THR B 243     -25.038  -4.423  51.402  1.00 43.09           H  
ANISOU  202  HA  THR B 243     5903   5696   4773   -726    615   -857       H  
ATOM    203  HB  THR B 243     -24.115  -7.041  50.239  1.00 43.70           H  
ANISOU  203  HB  THR B 243     5967   5789   4849   -818    670   -978       H  
ATOM    204 HG21 THR B 243     -26.131  -7.280  51.515  1.00 46.18           H  
ANISOU  204 HG21 THR B 243     6241   6135   5169   -921    713  -1064       H  
ATOM    205 HG22 THR B 243     -26.874  -5.931  50.622  1.00 46.18           H  
ANISOU  205 HG22 THR B 243     6241   6135   5169   -921    713  -1064       H  
ATOM    206 HG23 THR B 243     -26.434  -7.430  49.768  1.00 46.18           H  
ANISOU  206 HG23 THR B 243     6241   6135   5169   -921    713  -1064       H  
ATOM    207  HG1 THR B 243     -23.918  -5.127  48.896  1.00 44.92           H  
ANISOU  207  HG1 THR B 243     6075   6058   4934   -798    603  -1014       H  
ATOM    208  N   VAL B 244     -24.853  -5.248  53.723  1.00 45.64           N  
ANISOU  208  N   VAL B 244     6278   5935   5129   -720    647   -765       N  
ATOM    209  CA  VAL B 244     -24.769  -5.658  55.159  1.00 49.60           C  
ANISOU  209  CA  VAL B 244     6858   6332   5656   -711    692   -695       C  
ATOM    210  C   VAL B 244     -25.967  -6.580  55.505  1.00 51.24           C  
ANISOU  210  C   VAL B 244     7070   6520   5880   -823    792   -768       C  
ATOM    211  O   VAL B 244     -25.824  -7.374  56.405  1.00 56.23           O  
ANISOU  211  O   VAL B 244     7795   7033   6538   -839    865   -727       O  
ATOM    212  CB  VAL B 244     -24.672  -4.428  56.097  1.00 47.26           C  
ANISOU  212  CB  VAL B 244     6561   6074   5322   -634    615   -612       C  
ATOM    213  CG1 VAL B 244     -23.335  -3.708  55.944  1.00 48.37           C  
ANISOU  213  CG1 VAL B 244     6713   6200   5463   -539    535   -537       C  
ATOM    214  CG2 VAL B 244     -25.815  -3.448  55.909  1.00 47.07           C  
ANISOU  214  CG2 VAL B 244     6447   6186   5252   -646    573   -659       C  
ATOM    215  H   VAL B 244     -25.470  -4.484  53.486  1.00 45.64           H  
ANISOU  215  H   VAL B 244     6278   5935   5129   -720    647   -765       H  
ATOM    216  HA  VAL B 244     -23.851  -6.225  55.317  1.00 49.60           H  
ANISOU  216  HA  VAL B 244     6858   6332   5656   -711    692   -695       H  
ATOM    217  HB  VAL B 244     -24.745  -4.824  57.110  1.00 47.26           H  
ANISOU  217  HB  VAL B 244     6561   6074   5322   -634    615   -612       H  
ATOM    218 HG11 VAL B 244     -22.521  -4.410  56.125  1.00 48.37           H  
ANISOU  218 HG11 VAL B 244     6713   6200   5463   -539    535   -537       H  
ATOM    219 HG12 VAL B 244     -23.251  -3.308  54.934  1.00 48.37           H  
ANISOU  219 HG12 VAL B 244     6713   6200   5463   -539    535   -537       H  
ATOM    220 HG13 VAL B 244     -23.278  -2.892  56.664  1.00 48.37           H  
ANISOU  220 HG13 VAL B 244     6713   6200   5463   -539    535   -537       H  
ATOM    221 HG21 VAL B 244     -25.774  -3.030  54.903  1.00 47.07           H  
ANISOU  221 HG21 VAL B 244     6447   6186   5252   -646    573   -659       H  
ATOM    222 HG22 VAL B 244     -26.764  -3.966  56.049  1.00 47.07           H  
ANISOU  222 HG22 VAL B 244     6447   6186   5252   -646    573   -659       H  
ATOM    223 HG23 VAL B 244     -25.728  -2.644  56.640  1.00 47.07           H  
ANISOU  223 HG23 VAL B 244     6447   6186   5252   -646    573   -659       H  
ATOM    224  N   LYS B 245     -26.989  -6.597  54.653  1.00 52.50           N  
ANISOU  224  N   LYS B 245     7137   6784   6028   -901    798   -878       N  
ATOM    225  CA  LYS B 245     -28.257  -7.355  54.806  1.00 57.82           C  
ANISOU  225  CA  LYS B 245     7778   7470   6723  -1026    888   -973       C  
ATOM    226  C   LYS B 245     -28.917  -7.430  53.451  1.00 60.98           C  
ANISOU  226  C   LYS B 245     8074   7985   7110  -1092    862  -1101       C  
ATOM    227  O   LYS B 245     -28.691  -6.564  52.621  1.00 61.24           O  
ANISOU  227  O   LYS B 245     8052   8119   7098  -1027    762  -1102       O  
ATOM    228  CB  LYS B 245     -29.225  -6.649  55.760  1.00 63.14           C  
ANISOU  228  CB  LYS B 245     8402   8212   7375  -1029    886   -962       C  
ATOM    229  CG  LYS B 245     -29.233  -7.166  57.185  1.00 68.01           C  
ANISOU  229  CG  LYS B 245     9127   8706   8007  -1047    979   -894       C  
ATOM    230  CD  LYS B 245     -29.779  -6.151  58.206  1.00 73.39           C  
ANISOU  230  CD  LYS B 245     9784   9449   8649  -1001    955   -848       C  
ATOM    231  CE  LYS B 245     -31.149  -5.612  57.841  1.00 74.06           C  
ANISOU  231  CE  LYS B 245     9717   9692   8732  -1052    947   -952       C  
ATOM    232  NZ  LYS B 245     -31.716  -4.784  58.928  1.00 71.33           N1+
ANISOU  232  NZ  LYS B 245     9359   9385   8357  -1014    953   -914       N1+
ATOM    233  H   LYS B 245     -26.893  -6.038  53.818  1.00 52.50           H  
ANISOU  233  H   LYS B 245     7137   6784   6028   -901    798   -878       H  
ATOM    234  HA  LYS B 245     -28.026  -8.341  55.210  1.00 57.82           H  
ANISOU  234  HA  LYS B 245     7778   7470   6723  -1026    888   -973       H  
ATOM    235  HB2 LYS B 245     -30.232  -6.759  55.358  1.00 63.14           H  
ANISOU  235  HB2 LYS B 245     8402   8212   7375  -1029    886   -962       H  
ATOM    236  HB3 LYS B 245     -28.958  -5.593  55.788  1.00 63.14           H  
ANISOU  236  HB3 LYS B 245     8402   8212   7375  -1029    886   -962       H  
ATOM    237  HG2 LYS B 245     -28.211  -7.420  57.465  1.00 68.01           H  
ANISOU  237  HG2 LYS B 245     9127   8706   8007  -1047    979   -894       H  
ATOM    238  HG3 LYS B 245     -29.854  -8.061  57.223  1.00 68.01           H  
ANISOU  238  HG3 LYS B 245     9127   8706   8007  -1047    979   -894       H  
ATOM    239  HD2 LYS B 245     -29.083  -5.314  58.268  1.00 73.39           H  
ANISOU  239  HD2 LYS B 245     9784   9449   8649  -1001    955   -848       H  
ATOM    240  HD3 LYS B 245     -29.847  -6.640  59.178  1.00 73.39           H  
ANISOU  240  HD3 LYS B 245     9784   9449   8649  -1001    955   -848       H  
ATOM    241  HE2 LYS B 245     -31.819  -6.450  57.648  1.00 74.06           H  
ANISOU  241  HE2 LYS B 245     9717   9692   8732  -1052    947   -952       H  
ATOM    242  HE3 LYS B 245     -31.061  -5.003  56.941  1.00 74.06           H  
ANISOU  242  HE3 LYS B 245     9717   9692   8732  -1052    947   -952       H  
ATOM    243  HZ1 LYS B 245     -31.801  -5.341  59.766  1.00 71.33           H  
ANISOU  243  HZ1 LYS B 245     9359   9385   8357  -1014    953   -914       H  
ATOM    244  HZ2 LYS B 245     -31.106  -3.999  59.106  1.00 71.33           H  
ANISOU  244  HZ2 LYS B 245     9359   9385   8357  -1014    953   -914       H  
ATOM    245  HZ3 LYS B 245     -32.628  -4.447  58.654  1.00 71.33           H  
ANISOU  245  HZ3 LYS B 245     9359   9385   8357  -1014    953   -914       H  
ATOM    246  N   PRO B 246     -29.850  -8.379  53.230  1.00 66.89           N  
ANISOU  246  N   PRO B 246     8789   8734   7891  -1225    946  -1215       N  
ATOM    247  CA  PRO B 246     -30.400  -8.622  51.898  1.00 67.99           C  
ANISOU  247  CA  PRO B 246     8842   8976   8017  -1297    919  -1349       C  
ATOM    248  C   PRO B 246     -30.702  -7.345  51.095  1.00 66.29           C  
ANISOU  248  C   PRO B 246     8516   8940   7732  -1221    778  -1365       C  
ATOM    249  O   PRO B 246     -30.263  -7.254  49.967  1.00 75.72           O  
ANISOU  249  O   PRO B 246     9709  10175   8886  -1199    723  -1395       O  
ATOM    250  CB  PRO B 246     -31.673  -9.419  52.214  1.00 68.86           C  
ANISOU  250  CB  PRO B 246     8896   9096   8173  -1449   1016  -1460       C  
ATOM    251  CG  PRO B 246     -31.261 -10.260  53.418  1.00 69.20           C  
ANISOU  251  CG  PRO B 246     9079   8949   8266  -1474   1144  -1381       C  
ATOM    252  CD  PRO B 246     -30.345  -9.348  54.226  1.00 70.01           C  
ANISOU  252  CD  PRO B 246     9245   9017   8336  -1321   1080  -1223       C  
ATOM    253  HA  PRO B 246     -29.693  -9.141  51.250  1.00 67.99           H  
ANISOU  253  HA  PRO B 246     8842   8976   8017  -1297    919  -1349       H  
ATOM    254  HB2 PRO B 246     -31.958 -10.052  51.373  1.00 68.86           H  
ANISOU  254  HB2 PRO B 246     8896   9096   8173  -1449   1016  -1460       H  
ATOM    255  HB3 PRO B 246     -32.499  -8.754  52.465  1.00 68.86           H  
ANISOU  255  HB3 PRO B 246     8896   9096   8173  -1449   1016  -1460       H  
ATOM    256  HG2 PRO B 246     -30.728 -11.156  53.098  1.00 69.20           H  
ANISOU  256  HG2 PRO B 246     9079   8949   8266  -1474   1144  -1381       H  
ATOM    257  HG3 PRO B 246     -32.134 -10.547  54.004  1.00 69.20           H  
ANISOU  257  HG3 PRO B 246     9079   8949   8266  -1474   1144  -1381       H  
ATOM    258  HD2 PRO B 246     -30.899  -8.843  55.018  1.00 70.01           H  
ANISOU  258  HD2 PRO B 246     9245   9017   8336  -1321   1080  -1223       H  
ATOM    259  HD3 PRO B 246     -29.521  -9.912  54.662  1.00 70.01           H  
ANISOU  259  HD3 PRO B 246     9245   9017   8336  -1321   1080  -1223       H  
ATOM    260  N   ARG B 247     -31.431  -6.409  51.674  1.00 63.39           N  
ANISOU  260  N   ARG B 247     8069   8668   7348  -1181    729  -1344       N  
ATOM    261  CA  ARG B 247     -31.968  -5.234  50.948  1.00 62.09           C  
ANISOU  261  CA  ARG B 247     7793   8677   7120  -1111    599  -1370       C  
ATOM    262  C   ARG B 247     -31.207  -3.975  51.366  1.00 59.14           C  
ANISOU  262  C   ARG B 247     7465   8297   6707   -965    523  -1235       C  
ATOM    263  O   ARG B 247     -31.732  -2.884  51.150  1.00 60.25           O  
ANISOU  263  O   ARG B 247     7530   8559   6803   -893    430  -1234       O  
ATOM    264  CB  ARG B 247     -33.482  -5.096  51.202  1.00  0.00           C  
ATOM    265  CG  ARG B 247     -33.829  -4.842  52.679  1.00  0.00           C  
ATOM    266  CD  ARG B 247     -35.339  -4.709  52.876  1.00  0.00           C  
ATOM    267  NE  ARG B 247     -35.662  -4.518  54.296  1.00  0.00           N  
ATOM    268  CZ  ARG B 247     -36.903  -4.389  54.800  1.00  0.00           C  
ATOM    269  NH1 ARG B 247     -37.987  -4.402  54.008  1.00  0.00           N  
ATOM    270  NH2 ARG B 247     -37.058  -4.246  56.123  1.00  0.00           N1+
ATOM    271  H   ARG B 247     -31.676  -6.340  52.669  1.00 63.39           H  
ANISOU  271  H   ARG B 247     8069   8668   7348  -1181    729  -1344       H  
ATOM    272  HA  ARG B 247     -31.827  -5.372  49.876  1.00 62.09           H  
ANISOU  272  HA  ARG B 247     7793   8677   7120  -1111    599  -1370       H  
ATOM    273  HB2 ARG B 247     -33.864  -4.269  50.604  1.00  0.00           H  
ATOM    274  HB3 ARG B 247     -33.981  -6.009  50.869  1.00  0.00           H  
ATOM    275  HG2 ARG B 247     -33.468  -5.672  53.288  1.00  0.00           H  
ATOM    276  HG3 ARG B 247     -33.353  -3.921  53.016  1.00  0.00           H  
ATOM    277  HD2 ARG B 247     -35.704  -3.854  52.305  1.00  0.00           H  
ATOM    278  HD3 ARG B 247     -35.830  -5.615  52.517  1.00  0.00           H  
ATOM    279  HE  ARG B 247     -34.883  -4.498  54.938  1.00  0.00           H  
ATOM    280 HH11 ARG B 247     -37.880  -4.510  53.009  1.00  0.00           H  
ATOM    281 HH12 ARG B 247     -38.908  -4.304  54.410  1.00  0.00           H  
ATOM    282 HH21 ARG B 247     -36.251  -4.240  56.729  1.00  0.00           H  
ATOM    283 HH22 ARG B 247     -37.984  -4.144  56.514  1.00  0.00           H  
ATOM    284  N   VAL B 248     -30.047  -4.125  52.011  1.00 52.34           N  
ANISOU  284  N   VAL B 248     6723   7297   5866   -923    561  -1129       N  
ATOM    285  CA  VAL B 248     -29.350  -2.995  52.676  1.00 49.67           C  
ANISOU  285  CA  VAL B 248     6431   6939   5504   -803    502  -1006       C  
ATOM    286  C   VAL B 248     -27.885  -2.956  52.251  1.00 45.32           C  
ANISOU  286  C   VAL B 248     5965   6307   4947   -745    482   -933       C  
ATOM    287  O   VAL B 248     -27.070  -3.759  52.758  1.00 41.75           O  
ANISOU  287  O   VAL B 248     5597   5726   4541   -758    547   -890       O  
ATOM    288  CB  VAL B 248     -29.506  -3.054  54.202  1.00 50.10           C  
ANISOU  288  CB  VAL B 248     6529   6918   5590   -804    563   -947       C  
ATOM    289  CG1 VAL B 248     -28.859  -1.851  54.869  1.00 49.90           C  
ANISOU  289  CG1 VAL B 248     6547   6880   5533   -690    495   -836       C  
ATOM    290  CG2 VAL B 248     -30.973  -3.167  54.601  1.00 51.10           C  
ANISOU  290  CG2 VAL B 248     6561   7124   5731   -874    607  -1030       C  
ATOM    291  H   VAL B 248     -29.628  -5.043  52.048  1.00 52.34           H  
ANISOU  291  H   VAL B 248     6723   7297   5866   -923    561  -1129       H  
ATOM    292  HA  VAL B 248     -29.818  -2.065  52.354  1.00 49.67           H  
ANISOU  292  HA  VAL B 248     6431   6939   5504   -803    502  -1006       H  
ATOM    293  HB  VAL B 248     -28.991  -3.949  54.550  1.00 50.10           H  
ANISOU  293  HB  VAL B 248     6529   6918   5590   -804    563   -947       H  
ATOM    294 HG11 VAL B 248     -27.804  -1.808  54.597  1.00 49.90           H  
ANISOU  294 HG11 VAL B 248     6547   6880   5533   -690    495   -836       H  
ATOM    295 HG12 VAL B 248     -29.357  -0.940  54.537  1.00 49.90           H  
ANISOU  295 HG12 VAL B 248     6547   6880   5533   -690    495   -836       H  
ATOM    296 HG13 VAL B 248     -28.951  -1.942  55.951  1.00 49.90           H  
ANISOU  296 HG13 VAL B 248     6547   6880   5533   -690    495   -836       H  
ATOM    297 HG21 VAL B 248     -31.511  -2.281  54.263  1.00 51.10           H  
ANISOU  297 HG21 VAL B 248     6561   7124   5731   -874    607  -1030       H  
ATOM    298 HG22 VAL B 248     -31.408  -4.054  54.140  1.00 51.10           H  
ANISOU  298 HG22 VAL B 248     6561   7124   5731   -874    607  -1030       H  
ATOM    299 HG23 VAL B 248     -31.049  -3.247  55.685  1.00 51.10           H  
ANISOU  299 HG23 VAL B 248     6561   7124   5731   -874    607  -1030       H  
ATOM    300  N   ARG B 249     -27.545  -1.931  51.506  1.00 45.84           N  
ANISOU  300  N   ARG B 249     6015   6443   4960   -671    393   -906       N  
ATOM    301  CA  ARG B 249     -26.173  -1.625  51.063  1.00 45.63           C  
ANISOU  301  CA  ARG B 249     6053   6360   4926   -611    371   -836       C  
ATOM    302  C   ARG B 249     -25.760  -0.301  51.660  1.00 40.45           C  
ANISOU  302  C   ARG B 249     5413   5708   4247   -518    304   -740       C  
ATOM    303  O   ARG B 249     -26.556   0.617  51.635  1.00 40.35           O  
ANISOU  303  O   ARG B 249     5354   5785   4191   -483    246   -747       O  
ATOM    304  CB  ARG B 249     -26.109  -1.574  49.539  1.00 50.35           C  
ANISOU  304  CB  ARG B 249     6633   7030   5470   -619    340   -894       C  
ATOM    305  CG  ARG B 249     -26.090  -0.166  48.966  1.00 58.39           C  
ANISOU  305  CG  ARG B 249     7638   8133   6413   -537    245   -853       C  
ATOM    306  CD  ARG B 249     -25.187  -0.097  47.774  1.00 61.32           C  
ANISOU  306  CD  ARG B 249     8055   8501   6744   -523    243   -849       C  
ATOM    307  NE  ARG B 249     -25.561  -1.070  46.773  1.00 63.32           N  
ANISOU  307  NE  ARG B 249     8294   8789   6974   -596    275   -955       N  
ATOM    308  CZ  ARG B 249     -26.352  -0.809  45.741  1.00 68.43           C  
ANISOU  308  CZ  ARG B 249     8907   9556   7537   -602    215  -1024       C  
ATOM    309  NH1 ARG B 249     -26.849   0.409  45.583  1.00 66.82           N  
ANISOU  309  NH1 ARG B 249     8680   9442   7266   -527    122   -989       N  
ATOM    310  NH2 ARG B 249     -26.653  -1.768  44.877  1.00 70.88           N1+
ANISOU  310  NH2 ARG B 249     9211   9894   7827   -678    245  -1130       N1+
ATOM    311  H   ARG B 249     -28.280  -1.303  51.213  1.00 45.84           H  
ANISOU  311  H   ARG B 249     6015   6443   4960   -671    393   -906       H  
ATOM    312  HA  ARG B 249     -25.490  -2.405  51.399  1.00 45.63           H  
ANISOU  312  HA  ARG B 249     6053   6360   4926   -611    371   -836       H  
ATOM    313  HB2 ARG B 249     -26.981  -2.094  49.142  1.00 50.35           H  
ANISOU  313  HB2 ARG B 249     6633   7030   5470   -619    340   -894       H  
ATOM    314  HB3 ARG B 249     -25.203  -2.087  49.217  1.00 50.35           H  
ANISOU  314  HB3 ARG B 249     6633   7030   5470   -619    340   -894       H  
ATOM    315  HG2 ARG B 249     -25.732   0.526  49.728  1.00 58.39           H  
ANISOU  315  HG2 ARG B 249     7638   8133   6413   -537    245   -853       H  
ATOM    316  HG3 ARG B 249     -27.100   0.113  48.667  1.00 58.39           H  
ANISOU  316  HG3 ARG B 249     7638   8133   6413   -537    245   -853       H  
ATOM    317  HD2 ARG B 249     -24.163  -0.292  48.093  1.00 61.32           H  
ANISOU  317  HD2 ARG B 249     8055   8501   6744   -523    243   -849       H  
ATOM    318  HD3 ARG B 249     -25.249   0.901  47.339  1.00 61.32           H  
ANISOU  318  HD3 ARG B 249     8055   8501   6744   -523    243   -849       H  
ATOM    319  HE  ARG B 249     -25.197  -2.008  46.865  1.00 63.32           H  
ANISOU  319  HE  ARG B 249     8294   8789   6974   -596    275   -955       H  
ATOM    320 HH11 ARG B 249     -27.459   0.608  44.803  1.00 66.82           H  
ANISOU  320 HH11 ARG B 249     8680   9442   7266   -527    122   -989       H  
ATOM    321 HH12 ARG B 249     -26.618   1.138  46.243  1.00 66.82           H  
ANISOU  321 HH12 ARG B 249     8680   9442   7266   -527    122   -989       H  
ATOM    322 HH21 ARG B 249     -26.273  -2.696  45.000  1.00 70.88           H  
ANISOU  322 HH21 ARG B 249     9211   9894   7827   -678    245  -1130       H  
ATOM    323 HH22 ARG B 249     -27.262  -1.571  44.096  1.00 70.88           H  
ANISOU  323 HH22 ARG B 249     9211   9894   7827   -678    245  -1130       H  
ATOM    324  N   LEU B 250     -24.555  -0.229  52.199  1.00 37.76           N  
ANISOU  324  N   LEU B 250     5136   5272   3940   -479    311   -658       N  
ATOM    325  CA  LEU B 250     -23.972   1.027  52.704  1.00 36.79           C  
ANISOU  325  CA  LEU B 250     5037   5142   3800   -402    248   -572       C  
ATOM    326  C   LEU B 250     -22.930   1.500  51.725  1.00 34.49           C  
ANISOU  326  C   LEU B 250     4762   4849   3495   -371    224   -545       C  
ATOM    327  O   LEU B 250     -22.127   0.661  51.267  1.00 33.40           O  
ANISOU  327  O   LEU B 250     4641   4656   3394   -395    273   -557       O  
ATOM    328  CB  LEU B 250     -23.377   0.800  54.086  1.00 36.72           C  
ANISOU  328  CB  LEU B 250     5079   5036   3836   -385    265   -506       C  
ATOM    329  CG  LEU B 250     -24.379   0.421  55.153  1.00 37.48           C  
ANISOU  329  CG  LEU B 250     5179   5128   3936   -416    302   -522       C  
ATOM    330  CD1 LEU B 250     -23.699   0.345  56.519  1.00 39.84           C  
ANISOU  330  CD1 LEU B 250     5551   5332   4256   -386    305   -445       C  
ATOM    331  CD2 LEU B 250     -25.530   1.405  55.173  1.00 37.65           C  
ANISOU  331  CD2 LEU B 250     5146   5251   3910   -396    262   -550       C  
ATOM    332  H   LEU B 250     -24.008  -1.075  52.268  1.00 37.76           H  
ANISOU  332  H   LEU B 250     5136   5272   3940   -479    311   -658       H  
ATOM    333  HA  LEU B 250     -24.740   1.795  52.798  1.00 36.79           H  
ANISOU  333  HA  LEU B 250     5037   5142   3800   -402    248   -572       H  
ATOM    334  HB2 LEU B 250     -22.882   1.720  54.397  1.00 36.72           H  
ANISOU  334  HB2 LEU B 250     5079   5036   3836   -385    265   -506       H  
ATOM    335  HB3 LEU B 250     -22.642  -0.001  54.011  1.00 36.72           H  
ANISOU  335  HB3 LEU B 250     5079   5036   3836   -385    265   -506       H  
ATOM    336  HG  LEU B 250     -24.782  -0.565  54.919  1.00 37.48           H  
ANISOU  336  HG  LEU B 250     5179   5128   3936   -416    302   -522       H  
ATOM    337 HD11 LEU B 250     -22.895  -0.390  56.484  1.00 39.84           H  
ANISOU  337 HD11 LEU B 250     5551   5332   4256   -386    305   -445       H  
ATOM    338 HD12 LEU B 250     -23.287   1.321  56.775  1.00 39.84           H  
ANISOU  338 HD12 LEU B 250     5551   5332   4256   -386    305   -445       H  
ATOM    339 HD13 LEU B 250     -24.429   0.050  57.272  1.00 39.84           H  
ANISOU  339 HD13 LEU B 250     5551   5332   4256   -386    305   -445       H  
ATOM    340 HD21 LEU B 250     -25.153   2.401  55.405  1.00 37.65           H  
ANISOU  340 HD21 LEU B 250     5146   5251   3910   -396    262   -550       H  
ATOM    341 HD22 LEU B 250     -26.014   1.418  54.196  1.00 37.65           H  
ANISOU  341 HD22 LEU B 250     5146   5251   3910   -396    262   -550       H  
ATOM    342 HD23 LEU B 250     -26.252   1.104  55.932  1.00 37.65           H  
ANISOU  342 HD23 LEU B 250     5146   5251   3910   -396    262   -550       H  
ATOM    343  N   HIS B 251     -23.062   2.755  51.310  1.00 33.96           N  
ANISOU  343  N   HIS B 251     4692   4841   3372   -323    162   -520       N  
ATOM    344  CA  HIS B 251     -22.099   3.504  50.481  1.00 32.81           C  
ANISOU  344  CA  HIS B 251     4575   4690   3202   -292    143   -481       C  
ATOM    345  C   HIS B 251     -21.121   4.254  51.381  1.00 32.39           C  
ANISOU  345  C   HIS B 251     4552   4567   3186   -255    120   -400       C  
ATOM    346  O   HIS B 251     -21.570   4.858  52.393  1.00 31.97           O  
ANISOU  346  O   HIS B 251     4506   4512   3128   -227     83   -372       O  
ATOM    347  CB  HIS B 251     -22.853   4.445  49.562  1.00 33.52           C  
ANISOU  347  CB  HIS B 251     4660   4873   3203   -260     89   -495       C  
ATOM    348  CG  HIS B 251     -21.990   5.472  48.928  1.00 36.50           C  
ANISOU  348  CG  HIS B 251     5088   5236   3547   -224     71   -438       C  
ATOM    349  ND1 HIS B 251     -22.104   6.804  49.227  1.00 37.10           N  
ANISOU  349  ND1 HIS B 251     5193   5313   3589   -167     18   -383       N  
ATOM    350  CD2 HIS B 251     -21.027   5.371  47.976  1.00 35.74           C  
ANISOU  350  CD2 HIS B 251     5021   5116   3442   -241    111   -431       C  
ATOM    351  CE1 HIS B 251     -21.262   7.485  48.481  1.00 37.92           C  
ANISOU  351  CE1 HIS B 251     5348   5393   3665   -157     26   -342       C  
ATOM    352  NE2 HIS B 251     -20.590   6.621  47.710  1.00 35.25           N  
ANISOU  352  NE2 HIS B 251     5007   5044   3341   -203     85   -371       N  
ATOM    353  H   HIS B 251     -23.901   3.243  51.589  1.00 33.96           H  
ANISOU  353  H   HIS B 251     4692   4841   3372   -323    162   -520       H  
ATOM    354  HA  HIS B 251     -21.521   2.818  49.862  1.00 32.81           H  
ANISOU  354  HA  HIS B 251     4575   4690   3202   -292    143   -481       H  
ATOM    355  HB2 HIS B 251     -23.622   4.952  50.144  1.00 33.52           H  
ANISOU  355  HB2 HIS B 251     4660   4873   3203   -260     89   -495       H  
ATOM    356  HB3 HIS B 251     -23.323   3.855  48.775  1.00 33.52           H  
ANISOU  356  HB3 HIS B 251     4660   4873   3203   -260     89   -495       H  
ATOM    357  HD1 HIS B 251     -22.777   7.227  49.958  1.00 37.10           H  
ATOM    358  HD2 HIS B 251     -20.675   4.459  47.516  1.00 35.74           H  
ATOM    359  HE1 HIS B 251     -21.134   8.557  48.489  1.00 37.92           H  
ATOM    360  N   PHE B 252     -19.873   4.311  50.981  1.00 31.31           N  
ANISOU  360  N   PHE B 252     4430   4384   3081   -255    141   -370       N  
ATOM    361  CA  PHE B 252     -18.850   5.153  51.624  1.00 31.19           C  
ANISOU  361  CA  PHE B 252     4434   4315   3101   -229    113   -304       C  
ATOM    362  C   PHE B 252     -17.904   5.658  50.569  1.00 32.30           C  
ANISOU  362  C   PHE B 252     4585   4452   3237   -235    136   -289       C  
ATOM    363  O   PHE B 252     -17.893   5.101  49.436  1.00 31.42           O  
ANISOU  363  O   PHE B 252     4470   4366   3102   -258    184   -329       O  
ATOM    364  CB  PHE B 252     -18.138   4.378  52.724  1.00 31.86           C  
ANISOU  364  CB  PHE B 252     4510   4328   3266   -230    122   -283       C  
ATOM    365  CG  PHE B 252     -17.380   3.176  52.242  1.00 31.88           C  
ANISOU  365  CG  PHE B 252     4492   4291   3328   -251    184   -308       C  
ATOM    366  CD1 PHE B 252     -18.028   1.994  51.995  1.00 30.22           C  
ANISOU  366  CD1 PHE B 252     4281   4083   3119   -280    233   -361       C  
ATOM    367  CD2 PHE B 252     -15.993   3.222  52.098  1.00 34.31           C  
ANISOU  367  CD2 PHE B 252     4779   4556   3700   -242    197   -283       C  
ATOM    368  CE1 PHE B 252     -17.324   0.873  51.591  1.00 32.94           C  
ANISOU  368  CE1 PHE B 252     4618   4377   3522   -292    296   -385       C  
ATOM    369  CE2 PHE B 252     -15.287   2.102  51.687  1.00 33.25           C  
ANISOU  369  CE2 PHE B 252     4622   4383   3629   -247    259   -308       C  
ATOM    370  CZ  PHE B 252     -15.955   0.925  51.452  1.00 34.79           C  
ANISOU  370  CZ  PHE B 252     4831   4568   3819   -268    309   -357       C  
ATOM    371  H   PHE B 252     -19.599   3.747  50.189  1.00 31.31           H  
ANISOU  371  H   PHE B 252     4430   4384   3081   -255    141   -370       H  
ATOM    372  HA  PHE B 252     -19.315   6.014  52.104  1.00 31.19           H  
ANISOU  372  HA  PHE B 252     4434   4315   3101   -229    113   -304       H  
ATOM    373  HB2 PHE B 252     -18.885   4.044  53.444  1.00 31.86           H  
ANISOU  373  HB2 PHE B 252     4510   4328   3266   -230    122   -283       H  
ATOM    374  HB3 PHE B 252     -17.435   5.051  53.215  1.00 31.86           H  
ANISOU  374  HB3 PHE B 252     4510   4328   3266   -230    122   -283       H  
ATOM    375  HD1 PHE B 252     -19.100   1.937  52.117  1.00 30.22           H  
ANISOU  375  HD1 PHE B 252     4281   4083   3119   -280    233   -361       H  
ATOM    376  HD2 PHE B 252     -15.464   4.140  52.309  1.00 34.31           H  
ANISOU  376  HD2 PHE B 252     4779   4556   3700   -242    197   -283       H  
ATOM    377  HE1 PHE B 252     -17.851  -0.047  51.384  1.00 32.94           H  
ANISOU  377  HE1 PHE B 252     4618   4377   3522   -292    296   -385       H  
ATOM    378  HE2 PHE B 252     -14.217   2.155  51.552  1.00 33.25           H  
ANISOU  378  HE2 PHE B 252     4622   4383   3629   -247    259   -308       H  
ATOM    379  HZ  PHE B 252     -15.407   0.042  51.159  1.00 34.79           H  
ANISOU  379  HZ  PHE B 252     4831   4568   3819   -268    309   -357       H  
ATOM    380  N   VAL B 253     -17.253   6.767  50.860  1.00 32.50           N  
ANISOU  380  N   VAL B 253     4629   4449   3270   -220    107   -238       N  
ATOM    381  CA  VAL B 253     -16.059   7.215  50.138  1.00 33.41           C  
ANISOU  381  CA  VAL B 253     4746   4537   3409   -239    145   -218       C  
ATOM    382  C   VAL B 253     -14.851   6.905  51.005  1.00 35.12           C  
ANISOU  382  C   VAL B 253     4918   4694   3732   -247    145   -199       C  
ATOM    383  O   VAL B 253     -14.974   6.900  52.253  1.00 34.35           O  
ANISOU  383  O   VAL B 253     4817   4574   3660   -227     90   -181       O  
ATOM    384  CB  VAL B 253     -16.134   8.706  49.760  1.00 36.97           C  
ANISOU  384  CB  VAL B 253     5256   4993   3799   -228    122   -179       C  
ATOM    385  CG1 VAL B 253     -17.386   9.022  48.956  1.00 36.88           C  
ANISOU  385  CG1 VAL B 253     5287   5046   3678   -199    103   -193       C  
ATOM    386  CG2 VAL B 253     -16.047   9.598  50.954  1.00 39.10           C  
ANISOU  386  CG2 VAL B 253     5540   5224   4092   -211     63   -141       C  
ATOM    387  H   VAL B 253     -17.595   7.337  51.620  1.00 32.50           H  
ANISOU  387  H   VAL B 253     4629   4449   3270   -220    107   -238       H  
ATOM    388  HA  VAL B 253     -15.980   6.684  49.190  1.00 33.41           H  
ANISOU  388  HA  VAL B 253     4746   4537   3409   -239    145   -218       H  
ATOM    389  HB  VAL B 253     -15.265   8.904  49.133  1.00 36.97           H  
ANISOU  389  HB  VAL B 253     5256   4993   3799   -228    122   -179       H  
ATOM    390 HG11 VAL B 253     -17.416   8.392  48.067  1.00 36.88           H  
ANISOU  390 HG11 VAL B 253     5287   5046   3678   -199    103   -193       H  
ATOM    391 HG12 VAL B 253     -18.268   8.830  49.567  1.00 36.88           H  
ANISOU  391 HG12 VAL B 253     5287   5046   3678   -199    103   -193       H  
ATOM    392 HG13 VAL B 253     -17.371  10.070  48.658  1.00 36.88           H  
ANISOU  392 HG13 VAL B 253     5287   5046   3678   -199    103   -193       H  
ATOM    393 HG21 VAL B 253     -16.906   9.422  51.602  1.00 39.10           H  
ANISOU  393 HG21 VAL B 253     5540   5224   4092   -211     63   -141       H  
ATOM    394 HG22 VAL B 253     -15.129   9.384  51.501  1.00 39.10           H  
ANISOU  394 HG22 VAL B 253     5540   5224   4092   -211     63   -141       H  
ATOM    395 HG23 VAL B 253     -16.043  10.639  50.630  1.00 39.10           H  
ANISOU  395 HG23 VAL B 253     5540   5224   4092   -211     63   -141       H  
ATOM    396  N   GLU B 254     -13.740   6.609  50.370  1.00 34.04           N  
ANISOU  396  N   GLU B 254     4746   4537   3651   -269    204   -206       N  
ATOM    397  CA  GLU B 254     -12.536   6.082  51.015  1.00 36.12           C  
ANISOU  397  CA  GLU B 254     4943   4754   4026   -267    206   -201       C  
ATOM    398  C   GLU B 254     -11.366   6.919  50.537  1.00 35.66           C  
ANISOU  398  C   GLU B 254     4857   4682   4012   -299    239   -187       C  
ATOM    399  O   GLU B 254     -11.282   7.142  49.315  1.00 33.84           O  
ANISOU  399  O   GLU B 254     4649   4469   3741   -326    312   -199       O  
ATOM    400  CB  GLU B 254     -12.374   4.607  50.668  1.00 37.47           C  
ANISOU  400  CB  GLU B 254     5082   4914   4241   -260    265   -241       C  
ATOM    401  CG  GLU B 254     -11.444   3.874  51.564  1.00 39.62           C  
ANISOU  401  CG  GLU B 254     5296   5138   4620   -229    247   -231       C  
ATOM    402  CD  GLU B 254     -11.384   2.374  51.307  1.00 42.11           C  
ANISOU  402  CD  GLU B 254     5597   5424   4978   -211    306   -267       C  
ATOM    403  OE2 GLU B 254     -11.618   1.954  50.134  1.00 44.70           O  
ANISOU  403  OE2 GLU B 254     5940   5770   5275   -236    386   -311       O  
ATOM    404  OE1 GLU B 254     -11.174   1.624  52.275  1.00 47.45           O  
ANISOU  404  OE1 GLU B 254     6264   6056   5708   -170    273   -252       O  
ATOM    405  H   GLU B 254     -13.715   6.755  49.371  1.00 34.04           H  
ANISOU  405  H   GLU B 254     4746   4537   3651   -269    204   -206       H  
ATOM    406  HA  GLU B 254     -12.598   6.144  52.102  1.00 36.12           H  
ANISOU  406  HA  GLU B 254     4943   4754   4026   -267    206   -201       H  
ATOM    407  HB2 GLU B 254     -11.996   4.534  49.648  1.00 37.47           H  
ANISOU  407  HB2 GLU B 254     5082   4914   4241   -260    265   -241       H  
ATOM    408  HB3 GLU B 254     -13.353   4.131  50.727  1.00 37.47           H  
ANISOU  408  HB3 GLU B 254     5082   4914   4241   -260    265   -241       H  
ATOM    409  HG2 GLU B 254     -11.765   4.032  52.594  1.00 39.62           H  
ANISOU  409  HG2 GLU B 254     5296   5138   4620   -229    247   -231       H  
ATOM    410  HG3 GLU B 254     -10.443   4.285  51.428  1.00 39.62           H  
ANISOU  410  HG3 GLU B 254     5296   5138   4620   -229    247   -231       H  
ATOM    411  HE2 GLU B 254     -11.623   0.999  50.039  1.00 44.70           H  
ATOM    412  N   LEU B 255     -10.513   7.372  51.457  1.00 33.55           N  
ANISOU  412  N   LEU B 255     4543   4385   3818   -301    189   -166       N  
ATOM    413  CA  LEU B 255      -9.287   8.091  51.117  1.00 34.40           C  
ANISOU  413  CA  LEU B 255     4601   4477   3992   -345    225   -163       C  
ATOM    414  C   LEU B 255      -8.219   7.812  52.170  1.00 34.53           C  
ANISOU  414  C   LEU B 255     4521   4473   4124   -331    167   -165       C  
ATOM    415  O   LEU B 255      -8.525   7.920  53.382  1.00 36.77           O  
ANISOU  415  O   LEU B 255     4822   4748   4399   -302     69   -147       O  
ATOM    416  CB  LEU B 255      -9.633   9.585  51.015  1.00 34.86           C  
ANISOU  416  CB  LEU B 255     4736   4528   3981   -377    207   -134       C  
ATOM    417  CG  LEU B 255      -8.556  10.484  50.434  1.00 36.25           C  
ANISOU  417  CG  LEU B 255     4889   4680   4203   -443    269   -131       C  
ATOM    418  CD1 LEU B 255      -8.491  10.328  48.899  1.00 36.06           C  
ANISOU  418  CD1 LEU B 255     4896   4671   4136   -469    390   -141       C  
ATOM    419  CD2 LEU B 255      -8.801  11.961  50.836  1.00 35.81           C  
ANISOU  419  CD2 LEU B 255     4912   4593   4103   -470    225   -100       C  
ATOM    420  H   LEU B 255     -10.724   7.211  52.432  1.00 33.55           H  
ANISOU  420  H   LEU B 255     4543   4385   3818   -301    189   -166       H  
ATOM    421  HA  LEU B 255      -8.881   7.759  50.161  1.00 34.40           H  
ANISOU  421  HA  LEU B 255     4601   4477   3992   -345    225   -163       H  
ATOM    422  HB2 LEU B 255      -9.859   9.943  52.019  1.00 34.86           H  
ANISOU  422  HB2 LEU B 255     4736   4528   3981   -377    207   -134       H  
ATOM    423  HB3 LEU B 255     -10.519   9.679  50.387  1.00 34.86           H  
ANISOU  423  HB3 LEU B 255     4736   4528   3981   -377    207   -134       H  
ATOM    424  HG  LEU B 255      -7.593  10.181  50.845  1.00 36.25           H  
ANISOU  424  HG  LEU B 255     4889   4680   4203   -443    269   -131       H  
ATOM    425 HD11 LEU B 255      -8.286   9.287  48.648  1.00 36.06           H  
ANISOU  425 HD11 LEU B 255     4896   4671   4136   -469    390   -141       H  
ATOM    426 HD12 LEU B 255      -9.445  10.626  48.463  1.00 36.06           H  
ANISOU  426 HD12 LEU B 255     4896   4671   4136   -469    390   -141       H  
ATOM    427 HD13 LEU B 255      -7.697  10.961  48.503  1.00 36.06           H  
ANISOU  427 HD13 LEU B 255     4896   4671   4136   -469    390   -141       H  
ATOM    428 HD21 LEU B 255      -9.760  12.292  50.437  1.00 35.81           H  
ANISOU  428 HD21 LEU B 255     4912   4593   4103   -470    225   -100       H  
ATOM    429 HD22 LEU B 255      -8.811  12.045  51.923  1.00 35.81           H  
ANISOU  429 HD22 LEU B 255     4912   4593   4103   -470    225   -100       H  
ATOM    430 HD23 LEU B 255      -8.004  12.585  50.431  1.00 35.81           H  
ANISOU  430 HD23 LEU B 255     4912   4593   4103   -470    225   -100       H  
ATOM    431  N   GLY B 256      -7.003   7.531  51.727  1.00 36.36           N  
ANISOU  431  N   GLY B 256     4655   4702   4458   -350    225   -189       N  
ATOM    432  CA  GLY B 256      -5.803   7.442  52.577  1.00 37.20           C  
ANISOU  432  CA  GLY B 256     4646   4801   4687   -340    168   -197       C  
ATOM    433  C   GLY B 256      -5.443   6.011  52.897  1.00 38.24           C  
ANISOU  433  C   GLY B 256     4712   4927   4891   -267    159   -211       C  
ATOM    434  O   GLY B 256      -6.250   5.100  52.608  1.00 37.29           O  
ANISOU  434  O   GLY B 256     4651   4799   4717   -231    193   -213       O  
ATOM    435  H   GLY B 256      -6.890   7.366  50.737  1.00 36.36           H  
ANISOU  435  H   GLY B 256     4655   4702   4458   -350    225   -189       H  
ATOM    436  HA2 GLY B 256      -5.991   7.975  53.509  1.00 37.20           H  
ANISOU  436  HA2 GLY B 256     4646   4801   4687   -340    168   -197       H  
ATOM    437  HA3 GLY B 256      -4.967   7.907  52.055  1.00 37.20           H  
ANISOU  437  HA3 GLY B 256     4646   4801   4687   -340    168   -197       H  
ATOM    438  N   SER B 257      -4.272   5.808  53.478  1.00 39.87           N  
ANISOU  438  N   SER B 257     4798   5136   5216   -244    113   -224       N  
ATOM    439  CA  SER B 257      -3.860   4.536  54.101  1.00 39.74           C  
ANISOU  439  CA  SER B 257     4724   5104   5271   -151     69   -225       C  
ATOM    440  C   SER B 257      -3.529   4.784  55.573  1.00 39.22           C  
ANISOU  440  C   SER B 257     4634   5042   5227   -114    -85   -202       C  
ATOM    441  O   SER B 257      -3.308   5.963  55.955  1.00 37.42           O  
ANISOU  441  O   SER B 257     4395   4832   4992   -174   -141   -203       O  
ATOM    442  CB  SER B 257      -2.711   3.933  53.372  1.00 41.28           C  
ANISOU  442  CB  SER B 257     4788   5304   5592   -135    155   -265       C  
ATOM    443  OG  SER B 257      -1.643   4.868  53.272  1.00 43.58           O  
ANISOU  443  OG  SER B 257     4964   5626   5970   -196    157   -290       O  
ATOM    444  H   SER B 257      -3.616   6.576  53.496  1.00 39.87           H  
ANISOU  444  H   SER B 257     4798   5136   5216   -244    113   -224       H  
ATOM    445  HA  SER B 257      -4.680   3.820  54.043  1.00 39.74           H  
ANISOU  445  HA  SER B 257     4724   5104   5271   -151     69   -225       H  
ATOM    446  HB2 SER B 257      -3.032   3.645  52.371  1.00 41.28           H  
ANISOU  446  HB2 SER B 257     4788   5304   5592   -135    155   -265       H  
ATOM    447  HB3 SER B 257      -2.367   3.050  53.911  1.00 41.28           H  
ANISOU  447  HB3 SER B 257     4788   5304   5592   -135    155   -265       H  
ATOM    448  HG  SER B 257      -1.971   5.634  52.795  1.00 43.58           H  
ANISOU  448  HG  SER B 257     4964   5626   5970   -196    157   -290       H  
ATOM    449  N   GLY B 258      -3.436   3.711  56.331  1.00 40.43           N  
ANISOU  449  N   GLY B 258     4782   5173   5406    -20   -147   -184       N  
ATOM    450  CA  GLY B 258      -3.198   3.707  57.779  1.00 41.75           C  
ANISOU  450  CA  GLY B 258     4950   5340   5572     37   -301   -156       C  
ATOM    451  C   GLY B 258      -4.407   3.150  58.519  1.00 41.08           C  
ANISOU  451  C   GLY B 258     5019   5217   5371     80   -336   -111       C  
ATOM    452  O   GLY B 258      -5.306   2.557  57.893  1.00 37.57           O  
ANISOU  452  O   GLY B 258     4654   4747   4874     75   -242   -109       O  
ATOM    453  H   GLY B 258      -3.537   2.814  55.877  1.00 40.43           H  
ANISOU  453  H   GLY B 258     4782   5173   5406    -20   -147   -184       H  
ATOM    454  HA2 GLY B 258      -3.011   4.727  58.114  1.00 41.75           H  
ANISOU  454  HA2 GLY B 258     4950   5340   5572     37   -301   -156       H  
ATOM    455  HA3 GLY B 258      -2.328   3.088  57.997  1.00 41.75           H  
ANISOU  455  HA3 GLY B 258     4950   5340   5572     37   -301   -156       H  
ATOM    456  N   PRO B 259      -4.518   3.421  59.843  1.00 40.80           N  
ANISOU  456  N   PRO B 259     5036   5183   5284    110   -467    -81       N  
ATOM    457  CA  PRO B 259      -5.630   2.924  60.635  1.00 38.89           C  
ANISOU  457  CA  PRO B 259     4942   4903   4930    146   -492    -38       C  
ATOM    458  C   PRO B 259      -6.967   3.391  60.050  1.00 37.27           C  
ANISOU  458  C   PRO B 259     4835   4699   4626     74   -403    -43       C  
ATOM    459  O   PRO B 259      -7.054   4.521  59.549  1.00 36.92           O  
ANISOU  459  O   PRO B 259     4774   4687   4567      1   -383    -65       O  
ATOM    460  CB  PRO B 259      -5.387   3.524  62.038  1.00 40.83           C  
ANISOU  460  CB  PRO B 259     5219   5165   5131    166   -643    -17       C  
ATOM    461  CG  PRO B 259      -3.866   3.809  62.063  1.00 41.59           C  
ANISOU  461  CG  PRO B 259     5150   5301   5352    179   -719    -48       C  
ATOM    462  CD  PRO B 259      -3.565   4.221  60.637  1.00 42.18           C  
ANISOU  462  CD  PRO B 259     5129   5395   5503    103   -594    -93       C  
ATOM    463  HA  PRO B 259      -5.683   1.835  60.655  1.00 38.89           H  
ANISOU  463  HA  PRO B 259     4942   4903   4930    146   -492    -38       H  
ATOM    464  HB2 PRO B 259      -5.661   2.812  62.817  1.00 40.83           H  
ANISOU  464  HB2 PRO B 259     5219   5165   5131    166   -643    -17       H  
ATOM    465  HB3 PRO B 259      -5.956   4.444  62.170  1.00 40.83           H  
ANISOU  465  HB3 PRO B 259     5219   5165   5131    166   -643    -17       H  
ATOM    466  HG2 PRO B 259      -3.306   2.915  62.338  1.00 41.59           H  
ANISOU  466  HG2 PRO B 259     5150   5301   5352    179   -719    -48       H  
ATOM    467  HG3 PRO B 259      -3.631   4.614  62.760  1.00 41.59           H  
ANISOU  467  HG3 PRO B 259     5150   5301   5352    179   -719    -48       H  
ATOM    468  HD2 PRO B 259      -3.737   5.288  60.494  1.00 42.18           H  
ANISOU  468  HD2 PRO B 259     5129   5395   5503    103   -594    -93       H  
ATOM    469  HD3 PRO B 259      -2.536   3.980  60.370  1.00 42.18           H  
ANISOU  469  HD3 PRO B 259     5129   5395   5503    103   -594    -93       H  
ATOM    470  N   ALA B 260      -7.943   2.512  60.051  1.00 35.41           N  
ANISOU  470  N   ALA B 260     4693   4429   4334     95   -347    -27       N  
ATOM    471  CA  ALA B 260      -9.279   2.751  59.480  1.00 34.87           C  
ANISOU  471  CA  ALA B 260     4702   4369   4179     38   -266    -39       C  
ATOM    472  C   ALA B 260     -10.067   3.693  60.411  1.00 36.15           C  
ANISOU  472  C   ALA B 260     4948   4545   4241     17   -330    -21       C  
ATOM    473  O   ALA B 260     -10.105   3.442  61.660  1.00 34.26           O  
ANISOU  473  O   ALA B 260     4770   4283   3963     60   -406     11       O  
ATOM    474  CB  ALA B 260      -9.980   1.447  59.288  1.00 35.53           C  
ANISOU  474  CB  ALA B 260     4843   4408   4246     61   -190    -37       C  
ATOM    475  H   ALA B 260      -7.765   1.611  60.472  1.00 35.41           H  
ANISOU  475  H   ALA B 260     4693   4429   4334     95   -347    -27       H  
ATOM    476  HA  ALA B 260      -9.196   3.231  58.505  1.00 34.87           H  
ANISOU  476  HA  ALA B 260     4702   4369   4179     38   -266    -39       H  
ATOM    477  HB1 ALA B 260      -9.404   0.821  58.606  1.00 35.53           H  
ANISOU  477  HB1 ALA B 260     4843   4408   4246     61   -190    -37       H  
ATOM    478  HB2 ALA B 260     -10.078   0.942  60.249  1.00 35.53           H  
ANISOU  478  HB2 ALA B 260     4843   4408   4246     61   -190    -37       H  
ATOM    479  HB3 ALA B 260     -10.970   1.625  58.868  1.00 35.53           H  
ANISOU  479  HB3 ALA B 260     4843   4408   4246     61   -190    -37       H  
ATOM    480  N   VAL B 261     -10.536   4.805  59.867  1.00 33.37           N  
ANISOU  480  N   VAL B 261     4601   4228   3851    -41   -308    -41       N  
ATOM    481  CA  VAL B 261     -11.308   5.819  60.589  1.00 32.94           C  
ANISOU  481  CA  VAL B 261     4623   4186   3708    -60   -353    -33       C  
ATOM    482  C   VAL B 261     -12.627   5.953  59.868  1.00 35.95           C  
ANISOU  482  C   VAL B 261     5049   4586   4023    -88   -273    -49       C  
ATOM    483  O   VAL B 261     -12.624   6.327  58.695  1.00 37.03           O  
ANISOU  483  O   VAL B 261     5148   4746   4174   -120   -219    -70       O  
ATOM    484  CB  VAL B 261     -10.570   7.166  60.662  1.00 32.44           C  
ANISOU  484  CB  VAL B 261     4524   4138   3665    -96   -411    -44       C  
ATOM    485  CG1 VAL B 261     -11.409   8.214  61.336  1.00 33.61           C  
ANISOU  485  CG1 VAL B 261     4762   4287   3722   -112   -445    -42       C  
ATOM    486  CG2 VAL B 261      -9.224   7.052  61.338  1.00 32.55           C  
ANISOU  486  CG2 VAL B 261     4469   4147   3753    -75   -500    -42       C  
ATOM    487  H   VAL B 261     -10.349   4.965  58.888  1.00 33.37           H  
ANISOU  487  H   VAL B 261     4601   4228   3851    -41   -308    -41       H  
ATOM    488  HA  VAL B 261     -11.457   5.513  61.625  1.00 32.94           H  
ANISOU  488  HA  VAL B 261     4623   4186   3708    -60   -353    -33       H  
ATOM    489  HB  VAL B 261     -10.391   7.474  59.632  1.00 32.44           H  
ANISOU  489  HB  VAL B 261     4524   4138   3665    -96   -411    -44       H  
ATOM    490 HG11 VAL B 261     -12.358   8.315  60.808  1.00 33.61           H  
ANISOU  490 HG11 VAL B 261     4762   4287   3722   -112   -445    -42       H  
ATOM    491 HG12 VAL B 261     -11.597   7.920  62.369  1.00 33.61           H  
ANISOU  491 HG12 VAL B 261     4762   4287   3722   -112   -445    -42       H  
ATOM    492 HG13 VAL B 261     -10.881   9.168  61.320  1.00 33.61           H  
ANISOU  492 HG13 VAL B 261     4762   4287   3722   -112   -445    -42       H  
ATOM    493 HG21 VAL B 261      -9.363   6.745  62.374  1.00 32.55           H  
ANISOU  493 HG21 VAL B 261     4469   4147   3753    -75   -500    -42       H  
ATOM    494 HG22 VAL B 261      -8.617   6.311  60.817  1.00 32.55           H  
ANISOU  494 HG22 VAL B 261     4469   4147   3753    -75   -500    -42       H  
ATOM    495 HG23 VAL B 261      -8.720   8.018  61.310  1.00 32.55           H  
ANISOU  495 HG23 VAL B 261     4469   4147   3753    -75   -500    -42       H  
ATOM    496  N   CYS B 262     -13.690   5.553  60.519  1.00 36.26           N  
ANISOU  496  N   CYS B 262     5162   4619   3995    -74   -263    -41       N  
ATOM    497  CA  CYS B 262     -15.048   5.550  59.979  1.00 37.71           C  
ANISOU  497  CA  CYS B 262     5376   4832   4121    -95   -195    -64       C  
ATOM    498  C   CYS B 262     -15.800   6.791  60.464  1.00 35.13           C  
ANISOU  498  C   CYS B 262     5098   4526   3722    -99   -226    -65       C  
ATOM    499  O   CYS B 262     -15.932   6.966  61.680  1.00 36.64           O  
ANISOU  499  O   CYS B 262     5348   4699   3874    -81   -272    -49       O  
ATOM    500  CB  CYS B 262     -15.739   4.254  60.368  1.00 43.21           C  
ANISOU  500  CB  CYS B 262     6111   5504   4803    -86   -146    -64       C  
ATOM    501  SG  CYS B 262     -17.422   4.140  59.747  1.00 50.85           S  
ANISOU  501  SG  CYS B 262     7089   6519   5713   -122    -66   -107       S  
ATOM    502  H   CYS B 262     -13.562   5.222  61.465  1.00 36.26           H  
ANISOU  502  H   CYS B 262     5162   4619   3995    -74   -263    -41       H  
ATOM    503  HA  CYS B 262     -15.028   5.596  58.890  1.00 37.71           H  
ANISOU  503  HA  CYS B 262     5376   4832   4121    -95   -195    -64       H  
ATOM    504  HB2 CYS B 262     -15.765   4.187  61.456  1.00 43.21           H  
ANISOU  504  HB2 CYS B 262     6111   5504   4803    -86   -146    -64       H  
ATOM    505  HB3 CYS B 262     -15.164   3.420  59.967  1.00 43.21           H  
ANISOU  505  HB3 CYS B 262     6111   5504   4803    -86   -146    -64       H  
ATOM    506  HG  CYS B 262     -17.409   4.196  58.412  1.00 50.85           H  
ANISOU  506  HG  CYS B 262     7089   6519   5713   -122    -66   -107       H  
ATOM    507  N   LEU B 263     -16.138   7.690  59.550  1.00 34.07           N  
ANISOU  507  N   LEU B 263     4948   4424   3572   -115   -207    -82       N  
ATOM    508  CA  LEU B 263     -16.853   8.954  59.843  1.00 35.08           C  
ANISOU  508  CA  LEU B 263     5125   4567   3639   -108   -230    -85       C  
ATOM    509  C   LEU B 263     -18.361   8.734  59.647  1.00 35.92           C  
ANISOU  509  C   LEU B 263     5243   4714   3689    -96   -182   -109       C  
ATOM    510  O   LEU B 263     -18.755   8.256  58.571  1.00 34.83           O  
ANISOU  510  O   LEU B 263     5063   4612   3557   -108   -135   -131       O  
ATOM    511  CB  LEU B 263     -16.329  10.055  58.919  1.00 37.32           C  
ANISOU  511  CB  LEU B 263     5393   4850   3936   -125   -234    -83       C  
ATOM    512  CG  LEU B 263     -14.807  10.265  58.913  1.00 38.96           C  
ANISOU  512  CG  LEU B 263     5562   5026   4216   -152   -266    -72       C  
ATOM    513  CD1 LEU B 263     -14.427  11.387  57.979  1.00 39.60           C  
ANISOU  513  CD1 LEU B 263     5644   5100   4302   -181   -247    -70       C  
ATOM    514  CD2 LEU B 263     -14.262  10.549  60.322  1.00 41.37           C  
ANISOU  514  CD2 LEU B 263     5896   5301   4524   -147   -346    -63       C  
ATOM    515  H   LEU B 263     -15.891   7.500  58.589  1.00 34.07           H  
ANISOU  515  H   LEU B 263     4948   4424   3572   -115   -207    -82       H  
ATOM    516  HA  LEU B 263     -16.680   9.261  60.874  1.00 35.08           H  
ANISOU  516  HA  LEU B 263     5125   4567   3639   -108   -230    -85       H  
ATOM    517  HB2 LEU B 263     -16.793  10.993  59.222  1.00 37.32           H  
ANISOU  517  HB2 LEU B 263     5393   4850   3936   -125   -234    -83       H  
ATOM    518  HB3 LEU B 263     -16.635   9.810  57.902  1.00 37.32           H  
ANISOU  518  HB3 LEU B 263     5393   4850   3936   -125   -234    -83       H  
ATOM    519  HG  LEU B 263     -14.357   9.337  58.560  1.00 38.96           H  
ANISOU  519  HG  LEU B 263     5562   5026   4216   -152   -266    -72       H  
ATOM    520 HD11 LEU B 263     -14.789  11.163  56.976  1.00 39.60           H  
ANISOU  520 HD11 LEU B 263     5644   5100   4302   -181   -247    -70       H  
ATOM    521 HD12 LEU B 263     -14.875  12.318  58.328  1.00 39.60           H  
ANISOU  521 HD12 LEU B 263     5644   5100   4302   -181   -247    -70       H  
ATOM    522 HD13 LEU B 263     -13.342  11.491  57.959  1.00 39.60           H  
ANISOU  522 HD13 LEU B 263     5644   5100   4302   -181   -247    -70       H  
ATOM    523 HD21 LEU B 263     -14.697  11.474  60.700  1.00 41.37           H  
ANISOU  523 HD21 LEU B 263     5896   5301   4524   -147   -346    -63       H  
ATOM    524 HD22 LEU B 263     -14.525   9.726  60.986  1.00 41.37           H  
ANISOU  524 HD22 LEU B 263     5896   5301   4524   -147   -346    -63       H  
ATOM    525 HD23 LEU B 263     -13.177  10.649  60.279  1.00 41.37           H  
ANISOU  525 HD23 LEU B 263     5896   5301   4524   -147   -346    -63       H  
ATOM    526  N   CYS B 264     -19.171   9.135  60.629  1.00 32.96           N  
ANISOU  526  N   CYS B 264     4920   4342   3263    -76   -193   -113       N  
ATOM    527  CA  CYS B 264     -20.626   8.869  60.701  1.00 32.88           C  
ANISOU  527  CA  CYS B 264     4908   4374   3210    -66   -144   -143       C  
ATOM    528  C   CYS B 264     -21.369  10.182  60.903  1.00 32.68           C  
ANISOU  528  C   CYS B 264     4913   4367   3135    -29   -162   -153       C  
ATOM    529  O   CYS B 264     -21.298  10.746  62.005  1.00 31.33           O  
ANISOU  529  O   CYS B 264     4806   4164   2936    -14   -189   -143       O  
ATOM    530  CB  CYS B 264     -20.943   7.904  61.833  1.00 35.26           C  
ANISOU  530  CB  CYS B 264     5246   4653   3497    -75   -117   -140       C  
ATOM    531  SG  CYS B 264     -20.132   6.295  61.641  1.00 38.19           S  
ANISOU  531  SG  CYS B 264     5598   4985   3927   -103    -90   -124       S  
ATOM    532  H   CYS B 264     -18.758   9.663  61.385  1.00 32.96           H  
ANISOU  532  H   CYS B 264     4920   4342   3263    -76   -193   -113       H  
ATOM    533  HA  CYS B 264     -20.948   8.409  59.767  1.00 32.88           H  
ANISOU  533  HA  CYS B 264     4908   4374   3210    -66   -144   -143       H  
ATOM    534  HB2 CYS B 264     -22.021   7.748  61.864  1.00 35.26           H  
ANISOU  534  HB2 CYS B 264     5246   4653   3497    -75   -117   -140       H  
ATOM    535  HB3 CYS B 264     -20.613   8.349  62.772  1.00 35.26           H  
ANISOU  535  HB3 CYS B 264     5246   4653   3497    -75   -117   -140       H  
ATOM    536  HG  CYS B 264     -18.807   6.464  61.624  1.00 38.19           H  
ANISOU  536  HG  CYS B 264     5598   4985   3927   -103    -90   -124       H  
ATOM    537  N   HIS B 265     -22.055  10.640  59.869  1.00 31.65           N  
ANISOU  537  N   HIS B 265     4747   4286   2992     -9   -150   -173       N  
ATOM    538  CA  HIS B 265     -22.698  11.958  59.795  1.00 31.75           C  
ANISOU  538  CA  HIS B 265     4788   4311   2965     43   -169   -177       C  
ATOM    539  C   HIS B 265     -23.992  11.924  60.616  1.00 32.28           C  
ANISOU  539  C   HIS B 265     4854   4413   2999     72   -138   -211       C  
ATOM    540  O   HIS B 265     -24.511  10.860  60.966  1.00 33.38           O  
ANISOU  540  O   HIS B 265     4964   4572   3147     40    -93   -232       O  
ATOM    541  CB  HIS B 265     -22.911  12.351  58.330  1.00 32.55           C  
ANISOU  541  CB  HIS B 265     4857   4454   3058     63   -174   -180       C  
ATOM    542  CG  HIS B 265     -23.958  11.551  57.614  1.00 31.73           C  
ANISOU  542  CG  HIS B 265     4677   4433   2945     65   -143   -222       C  
ATOM    543  ND1 HIS B 265     -25.315  11.678  57.899  1.00 33.53           N  
ANISOU  543  ND1 HIS B 265     4871   4720   3149    105   -131   -262       N  
ATOM    544  CD2 HIS B 265     -23.859  10.630  56.620  1.00 33.47           C  
ANISOU  544  CD2 HIS B 265     4846   4691   3181     28   -123   -241       C  
ATOM    545  CE1 HIS B 265     -26.013  10.899  57.071  1.00 34.57           C  
ANISOU  545  CE1 HIS B 265     4924   4929   3282     89   -113   -305       C  
ATOM    546  NE2 HIS B 265     -25.138  10.225  56.283  1.00 31.83           N  
ANISOU  546  NE2 HIS B 265     4572   4566   2955     39   -107   -294       N  
ATOM    547  H   HIS B 265     -22.144  10.034  59.066  1.00 31.65           H  
ANISOU  547  H   HIS B 265     4747   4286   2992     -9   -150   -173       H  
ATOM    548  HA  HIS B 265     -22.062  12.731  60.227  1.00 31.75           H  
ANISOU  548  HA  HIS B 265     4788   4311   2965     43   -169   -177       H  
ATOM    549  HB2 HIS B 265     -21.966  12.223  57.803  1.00 32.55           H  
ANISOU  549  HB2 HIS B 265     4857   4454   3058     63   -174   -180       H  
ATOM    550  HB3 HIS B 265     -23.205  13.400  58.299  1.00 32.55           H  
ANISOU  550  HB3 HIS B 265     4857   4454   3058     63   -174   -180       H  
ATOM    551  HD1 HIS B 265     -25.736  12.308  58.669  1.00 33.53           H  
ATOM    552  HD2 HIS B 265     -22.942  10.276  56.172  1.00 33.47           H  
ATOM    553  HE1 HIS B 265     -27.089  10.819  57.034  1.00 34.57           H  
ATOM    554  N   GLY B 266     -24.558  13.099  60.900  1.00 31.65           N  
ANISOU  554  N   GLY B 266     4805   4335   2886    131   -151   -219       N  
ATOM    555  CA  GLY B 266     -25.835  13.287  61.601  1.00 32.99           C  
ANISOU  555  CA  GLY B 266     4963   4544   3030    170   -113   -259       C  
ATOM    556  C   GLY B 266     -27.038  13.562  60.699  1.00 33.62           C  
ANISOU  556  C   GLY B 266     4966   4704   3103    227   -109   -293       C  
ATOM    557  O   GLY B 266     -26.997  13.297  59.497  1.00 33.76           O  
ANISOU  557  O   GLY B 266     4936   4760   3130    221   -129   -290       O  
ATOM    558  H   GLY B 266     -24.073  13.938  60.607  1.00 31.65           H  
ANISOU  558  H   GLY B 266     4805   4335   2886    131   -151   -219       H  
ATOM    559  HA2 GLY B 266     -25.735  14.159  62.229  1.00 32.99           H  
ANISOU  559  HA2 GLY B 266     4963   4544   3030    170   -113   -259       H  
ATOM    560  HA3 GLY B 266     -26.063  12.435  62.239  1.00 32.99           H  
ANISOU  560  HA3 GLY B 266     4963   4544   3030    170   -113   -259       H  
ATOM    561  N   PHE B 267     -28.093  14.145  61.269  1.00 34.92           N  
ANISOU  561  N   PHE B 267     5125   4893   3247    289    -88   -325       N  
ATOM    562  CA  PHE B 267     -29.307  14.543  60.561  1.00 35.38           C  
ANISOU  562  CA  PHE B 267     5099   5040   3302    363    -89   -367       C  
ATOM    563  C   PHE B 267     -29.328  16.040  60.213  1.00 35.68           C  
ANISOU  563  C   PHE B 267     5200   5042   3314    462   -140   -340       C  
ATOM    564  O   PHE B 267     -29.005  16.859  61.080  1.00 37.72           O  
ANISOU  564  O   PHE B 267     5557   5220   3557    485   -140   -321       O  
ATOM    565  CB  PHE B 267     -30.552  14.180  61.379  1.00 34.58           C  
ANISOU  565  CB  PHE B 267     4946   4986   3206    372    -19   -425       C  
ATOM    566  CG  PHE B 267     -31.866  14.634  60.758  1.00 34.79           C  
ANISOU  566  CG  PHE B 267     4868   5111   3240    459    -22   -478       C  
ATOM    567  CD1 PHE B 267     -32.348  15.936  60.994  1.00 36.70           C  
ANISOU  567  CD1 PHE B 267     5144   5336   3463    572    -42   -477       C  
ATOM    568  CD2 PHE B 267     -32.645  13.741  60.003  1.00 34.61           C  
ANISOU  568  CD2 PHE B 267     4710   5195   3244    432    -15   -529       C  
ATOM    569  CE1 PHE B 267     -33.585  16.350  60.468  1.00 37.47           C  
ANISOU  569  CE1 PHE B 267     5138   5528   3570    672    -61   -523       C  
ATOM    570  CE2 PHE B 267     -33.888  14.148  59.486  1.00 36.10           C  
ANISOU  570  CE2 PHE B 267     4787   5488   3441    521    -39   -582       C  
ATOM    571  CZ  PHE B 267     -34.359  15.452  59.716  1.00 37.57           C  
ANISOU  571  CZ  PHE B 267     5004   5661   3611    648    -63   -576       C  
ATOM    572  H   PHE B 267     -28.047  14.351  62.266  1.00 34.92           H  
ANISOU  572  H   PHE B 267     5125   4893   3247    289    -88   -325       H  
ATOM    573  HA  PHE B 267     -29.345  13.955  59.656  1.00 35.38           H  
ANISOU  573  HA  PHE B 267     5099   5040   3302    363    -89   -367       H  
ATOM    574  HB2 PHE B 267     -30.467  14.649  62.360  1.00 34.58           H  
ANISOU  574  HB2 PHE B 267     4946   4986   3206    372    -19   -425       H  
ATOM    575  HB3 PHE B 267     -30.579  13.100  61.529  1.00 34.58           H  
ANISOU  575  HB3 PHE B 267     4946   4986   3206    372    -19   -425       H  
ATOM    576  HD1 PHE B 267     -31.769  16.617  61.598  1.00 36.70           H  
ANISOU  576  HD1 PHE B 267     5144   5336   3463    572    -42   -477       H  
ATOM    577  HD2 PHE B 267     -32.298  12.731  59.845  1.00 34.61           H  
ANISOU  577  HD2 PHE B 267     4710   5195   3244    432    -15   -529       H  
ATOM    578  HE1 PHE B 267     -33.946  17.350  60.658  1.00 37.47           H  
ANISOU  578  HE1 PHE B 267     5138   5528   3570    672    -61   -523       H  
ATOM    579  HE2 PHE B 267     -34.491  13.455  58.924  1.00 36.10           H  
ANISOU  579  HE2 PHE B 267     4787   5488   3441    521    -39   -582       H  
ATOM    580  HZ  PHE B 267     -35.319  15.758  59.326  1.00 37.57           H  
ANISOU  580  HZ  PHE B 267     5004   5661   3611    648    -63   -576       H  
ATOM    581  N   PRO B 268     -29.772  16.436  59.006  1.00 34.24           N  
ANISOU  581  N   PRO B 268     4971   4919   3122    530   -183   -341       N  
ATOM    582  CA  PRO B 268     -29.964  15.627  57.805  1.00 35.48           C  
ANISOU  582  CA  PRO B 268     5040   5157   3285    495   -201   -357       C  
ATOM    583  C   PRO B 268     -28.764  15.858  56.887  1.00 34.51           C  
ANISOU  583  C   PRO B 268     4987   4984   3143    472   -242   -297       C  
ATOM    584  O   PRO B 268     -28.673  16.877  56.215  1.00 36.59           O  
ANISOU  584  O   PRO B 268     5296   5236   3369    549   -286   -265       O  
ATOM    585  CB  PRO B 268     -31.277  16.139  57.240  1.00 37.10           C  
ANISOU  585  CB  PRO B 268     5157   5463   3476    604   -231   -400       C  
ATOM    586  CG  PRO B 268     -31.284  17.630  57.587  1.00 37.07           C  
ANISOU  586  CG  PRO B 268     5251   5388   3448    717   -254   -365       C  
ATOM    587  CD  PRO B 268     -30.315  17.765  58.768  1.00 36.65           C  
ANISOU  587  CD  PRO B 268     5315   5211   3400    654   -219   -330       C  
ATOM    588  HA  PRO B 268     -30.082  14.566  57.997  1.00 35.48           H  
ANISOU  588  HA  PRO B 268     5040   5157   3285    495   -201   -357       H  
ATOM    589  HB2 PRO B 268     -32.091  15.638  57.762  1.00 37.10           H  
ANISOU  589  HB2 PRO B 268     5157   5463   3476    604   -231   -400       H  
ATOM    590  HB3 PRO B 268     -31.352  15.972  56.165  1.00 37.10           H  
ANISOU  590  HB3 PRO B 268     5157   5463   3476    604   -231   -400       H  
ATOM    591  HG2 PRO B 268     -32.289  17.943  57.869  1.00 37.07           H  
ANISOU  591  HG2 PRO B 268     5251   5388   3448    717   -254   -365       H  
ATOM    592  HG3 PRO B 268     -30.926  18.221  56.744  1.00 37.07           H  
ANISOU  592  HG3 PRO B 268     5251   5388   3448    717   -254   -365       H  
ATOM    593  HD2 PRO B 268     -29.512  18.459  58.516  1.00 36.65           H  
ANISOU  593  HD2 PRO B 268     5315   5211   3400    654   -219   -330       H  
ATOM    594  HD3 PRO B 268     -30.854  18.120  59.647  1.00 36.65           H  
ANISOU  594  HD3 PRO B 268     5315   5211   3400    654   -219   -330       H  
ATOM    595  N   GLU B 269     -27.801  14.940  56.881  1.00 34.75           N  
ANISOU  595  N   GLU B 269     5032   4974   3197    372   -220   -280       N  
ATOM    596  CA  GLU B 269     -26.486  15.194  56.280  1.00 36.64           C  
ANISOU  596  CA  GLU B 269     5349   5140   3432    338   -239   -222       C  
ATOM    597  C   GLU B 269     -26.078  14.092  55.306  1.00 35.75           C  
ANISOU  597  C   GLU B 269     5184   5070   3330    271   -228   -232       C  
ATOM    598  O   GLU B 269     -26.944  13.640  54.540  1.00 35.98           O  
ANISOU  598  O   GLU B 269     5140   5192   3339    290   -238   -272       O  
ATOM    599  CB  GLU B 269     -25.483  15.464  57.378  1.00 37.55           C  
ANISOU  599  CB  GLU B 269     5540   5155   3572    293   -227   -194       C  
ATOM    600  CG  GLU B 269     -25.863  16.690  58.232  1.00 41.12           C  
ANISOU  600  CG  GLU B 269     6065   5556   4003    363   -238   -188       C  
ATOM    601  CD  GLU B 269     -24.775  16.989  59.252  1.00 44.39           C  
ANISOU  601  CD  GLU B 269     6564   5870   4432    315   -241   -167       C  
ATOM    602  OE1 GLU B 269     -23.610  17.193  58.850  1.00 46.44           O  
ANISOU  602  OE1 GLU B 269     6870   6069   4706    271   -257   -130       O  
ATOM    603  OE2 GLU B 269     -25.012  16.919  60.475  1.00 50.67           O1-
ANISOU  603  OE2 GLU B 269     7377   6652   5222    315   -225   -191       O1-
ATOM    604  H   GLU B 269     -27.913  14.102  57.436  1.00 34.75           H  
ANISOU  604  H   GLU B 269     5032   4974   3197    372   -220   -280       H  
ATOM    605  HA  GLU B 269     -26.538  16.108  55.689  1.00 36.64           H  
ANISOU  605  HA  GLU B 269     5349   5140   3432    338   -239   -222       H  
ATOM    606  HB2 GLU B 269     -24.499  15.604  56.931  1.00 37.55           H  
ANISOU  606  HB2 GLU B 269     5540   5155   3572    293   -227   -194       H  
ATOM    607  HB3 GLU B 269     -25.407  14.592  58.024  1.00 37.55           H  
ANISOU  607  HB3 GLU B 269     5540   5155   3572    293   -227   -194       H  
ATOM    608  HG2 GLU B 269     -26.799  16.506  58.760  1.00 41.12           H  
ANISOU  608  HG2 GLU B 269     6065   5556   4003    363   -238   -188       H  
ATOM    609  HG3 GLU B 269     -25.989  17.557  57.581  1.00 41.12           H  
ANISOU  609  HG3 GLU B 269     6065   5556   4003    363   -238   -188       H  
ATOM    610  N   SER B 270     -24.785  13.864  55.180  1.00 34.39           N  
ANISOU  610  N   SER B 270     5053   4833   3182    206   -216   -196       N  
ATOM    611  CA  SER B 270     -24.157  13.190  54.025  1.00 33.30           C  
ANISOU  611  CA  SER B 270     4895   4713   3045    157   -203   -193       C  
ATOM    612  C   SER B 270     -22.708  12.899  54.374  1.00 32.95           C  
ANISOU  612  C   SER B 270     4879   4588   3053     87   -181   -162       C  
ATOM    613  O   SER B 270     -22.185  13.555  55.295  1.00 31.01           O  
ANISOU  613  O   SER B 270     4683   4274   2826     87   -193   -136       O  
ATOM    614  CB  SER B 270     -24.285  14.033  52.800  1.00 34.37           C  
ANISOU  614  CB  SER B 270     5074   4865   3119    210   -231   -168       C  
ATOM    615  OG  SER B 270     -23.396  13.607  51.792  1.00 34.15           O  
ANISOU  615  OG  SER B 270     5058   4829   3087    157   -207   -154       O  
ATOM    616  H   SER B 270     -24.180  14.173  55.928  1.00 34.39           H  
ANISOU  616  H   SER B 270     5053   4833   3182    206   -216   -196       H  
ATOM    617  HA  SER B 270     -24.661  12.248  53.808  1.00 33.30           H  
ANISOU  617  HA  SER B 270     4895   4713   3045    157   -203   -193       H  
ATOM    618  HB2 SER B 270     -24.062  15.069  53.056  1.00 34.37           H  
ANISOU  618  HB2 SER B 270     5074   4865   3119    210   -231   -168       H  
ATOM    619  HB3 SER B 270     -25.306  13.963  52.426  1.00 34.37           H  
ANISOU  619  HB3 SER B 270     5074   4865   3119    210   -231   -168       H  
ATOM    620  HG  SER B 270     -23.616  12.698  51.577  1.00 34.15           H  
ANISOU  620  HG  SER B 270     5058   4829   3087    157   -207   -154       H  
ATOM    621  N   TRP B 271     -22.097  11.912  53.716  1.00 32.85           N  
ANISOU  621  N   TRP B 271     4830   4585   3065     31   -150   -173       N  
ATOM    622  CA  TRP B 271     -20.630  11.701  53.767  1.00 32.20           C  
ANISOU  622  CA  TRP B 271     4760   4436   3038    -25   -129   -145       C  
ATOM    623  C   TRP B 271     -19.958  13.044  53.526  1.00 31.74           C  
ANISOU  623  C   TRP B 271     4773   4322   2966    -14   -142   -100       C  
ATOM    624  O   TRP B 271     -18.930  13.335  54.162  1.00 31.77           O  
ANISOU  624  O   TRP B 271     4791   4260   3019    -49   -146    -79       O  
ATOM    625  CB  TRP B 271     -20.184  10.641  52.741  1.00 32.77           C  
ANISOU  625  CB  TRP B 271     4790   4533   3126    -69    -85   -167       C  
ATOM    626  CG  TRP B 271     -20.211  11.088  51.313  1.00 32.47           C  
ANISOU  626  CG  TRP B 271     4782   4526   3030    -58    -74   -161       C  
ATOM    627  CD1 TRP B 271     -21.189  10.823  50.389  1.00 31.98           C  
ANISOU  627  CD1 TRP B 271     4705   4543   2902    -35    -82   -195       C  
ATOM    628  CD2 TRP B 271     -19.222  11.875  50.632  1.00 33.07           C  
ANISOU  628  CD2 TRP B 271     4911   4555   3099    -73    -53   -119       C  
ATOM    629  NE1 TRP B 271     -20.890  11.420  49.204  1.00 32.82           N  
ANISOU  629  NE1 TRP B 271     4867   4653   2948    -24    -74   -171       N  
ATOM    630  CE2 TRP B 271     -19.684  12.052  49.305  1.00 34.31           C  
ANISOU  630  CE2 TRP B 271     5102   4762   3174    -52    -45   -122       C  
ATOM    631  CE3 TRP B 271     -18.025  12.490  51.016  1.00 35.19           C  
ANISOU  631  CE3 TRP B 271     5205   4746   3421   -107    -39    -83       C  
ATOM    632  CZ2 TRP B 271     -18.937  12.723  48.333  1.00 35.21           C  
ANISOU  632  CZ2 TRP B 271     5283   4842   3252    -66     -8    -85       C  
ATOM    633  CZ3 TRP B 271     -17.313  13.206  50.074  1.00 35.75           C  
ANISOU  633  CZ3 TRP B 271     5328   4784   3470   -128      0    -51       C  
ATOM    634  CH2 TRP B 271     -17.765  13.313  48.742  1.00 37.66           C  
ANISOU  634  CH2 TRP B 271     5616   5069   3623   -107     21    -48       C  
ATOM    635  H   TRP B 271     -22.657  11.282  53.160  1.00 32.85           H  
ANISOU  635  H   TRP B 271     4830   4585   3065     31   -150   -173       H  
ATOM    636  HA  TRP B 271     -20.336  11.317  54.744  1.00 32.20           H  
ANISOU  636  HA  TRP B 271     4760   4436   3038    -25   -129   -145       H  
ATOM    637  HB2 TRP B 271     -20.844   9.779  52.837  1.00 32.77           H  
ANISOU  637  HB2 TRP B 271     4790   4533   3126    -69    -85   -167       H  
ATOM    638  HB3 TRP B 271     -19.163  10.346  52.983  1.00 32.77           H  
ANISOU  638  HB3 TRP B 271     4790   4533   3126    -69    -85   -167       H  
ATOM    639  HD1 TRP B 271     -22.070  10.226  50.575  1.00 31.98           H  
ANISOU  639  HD1 TRP B 271     4705   4543   2902    -35    -82   -195       H  
ATOM    640  HE1 TRP B 271     -21.470  11.399  48.378  1.00 32.82           H  
ANISOU  640  HE1 TRP B 271     4867   4653   2948    -24    -74   -171       H  
ATOM    641  HE3 TRP B 271     -17.665  12.406  52.031  1.00 35.19           H  
ANISOU  641  HE3 TRP B 271     5205   4746   3421   -107    -39    -83       H  
ATOM    642  HZ2 TRP B 271     -19.266  12.776  47.306  1.00 35.21           H  
ANISOU  642  HZ2 TRP B 271     5283   4842   3252    -66     -8    -85       H  
ATOM    643  HZ3 TRP B 271     -16.393  13.693  50.362  1.00 35.75           H  
ANISOU  643  HZ3 TRP B 271     5328   4784   3470   -128      0    -51       H  
ATOM    644  HH2 TRP B 271     -17.177  13.871  48.028  1.00 37.66           H  
ANISOU  644  HH2 TRP B 271     5616   5069   3623   -107     21    -48       H  
ATOM    645  N   TYR B 272     -20.605  13.876  52.734  1.00 31.94           N  
ANISOU  645  N   TYR B 272     4843   4369   2925     37   -155    -87       N  
ATOM    646  CA  TYR B 272     -20.065  15.139  52.207  1.00 33.99           C  
ANISOU  646  CA  TYR B 272     5190   4569   3157     47   -152    -40       C  
ATOM    647  C   TYR B 272     -19.941  16.181  53.325  1.00 32.11           C  
ANISOU  647  C   TYR B 272     5008   4257   2935     63   -179    -21       C  
ATOM    648  O   TYR B 272     -19.172  17.110  53.165  1.00 33.52           O  
ANISOU  648  O   TYR B 272     5255   4362   3120     40   -166     13       O  
ATOM    649  CB  TYR B 272     -20.947  15.607  51.051  1.00 36.88           C  
ANISOU  649  CB  TYR B 272     5597   4983   3431    114   -166    -29       C  
ATOM    650  CG  TYR B 272     -20.469  16.822  50.316  1.00 36.95           C  
ANISOU  650  CG  TYR B 272     5717   4926   3395    129   -152     27       C  
ATOM    651  CD1 TYR B 272     -19.295  16.806  49.584  1.00 39.68           C  
ANISOU  651  CD1 TYR B 272     6091   5229   3755     57    -93     51       C  
ATOM    652  CD2 TYR B 272     -21.219  17.974  50.319  1.00 39.42           C  
ANISOU  652  CD2 TYR B 272     6111   5216   3651    217   -188     57       C  
ATOM    653  CE1 TYR B 272     -18.882  17.917  48.861  1.00 40.98           C  
ANISOU  653  CE1 TYR B 272     6372   5327   3873     62    -64    106       C  
ATOM    654  CE2 TYR B 272     -20.816  19.101  49.633  1.00 42.34           C  
ANISOU  654  CE2 TYR B 272     6604   5510   3973    233   -168    115       C  
ATOM    655  CZ  TYR B 272     -19.651  19.067  48.887  1.00 44.44           C  
ANISOU  655  CZ  TYR B 272     6905   5731   4247    149   -102    141       C  
ATOM    656  OH  TYR B 272     -19.271  20.179  48.195  1.00 51.03           O  
ANISOU  656  OH  TYR B 272     7875   6483   5031    157    -68    202       O  
ATOM    657  H   TYR B 272     -21.547  13.626  52.468  1.00 31.94           H  
ANISOU  657  H   TYR B 272     4843   4369   2925     37   -155    -87       H  
ATOM    658  HA  TYR B 272     -19.057  14.990  51.821  1.00 33.99           H  
ANISOU  658  HA  TYR B 272     5190   4569   3157     47   -152    -40       H  
ATOM    659  HB2 TYR B 272     -21.936  15.827  51.453  1.00 36.88           H  
ANISOU  659  HB2 TYR B 272     5597   4983   3431    114   -166    -29       H  
ATOM    660  HB3 TYR B 272     -21.020  14.789  50.334  1.00 36.88           H  
ANISOU  660  HB3 TYR B 272     5597   4983   3431    114   -166    -29       H  
ATOM    661  HD1 TYR B 272     -18.688  15.912  49.575  1.00 39.68           H  
ANISOU  661  HD1 TYR B 272     6091   5229   3755     57    -93     51       H  
ATOM    662  HD2 TYR B 272     -22.146  17.997  50.872  1.00 39.42           H  
ANISOU  662  HD2 TYR B 272     6111   5216   3651    217   -188     57       H  
ATOM    663  HE1 TYR B 272     -17.970  17.884  48.284  1.00 40.98           H  
ANISOU  663  HE1 TYR B 272     6372   5327   3873     62    -64    106       H  
ATOM    664  HE2 TYR B 272     -21.406  20.004  49.678  1.00 42.34           H  
ANISOU  664  HE2 TYR B 272     6604   5510   3973    233   -168    115       H  
ATOM    665  HH  TYR B 272     -18.454  20.089  47.699  1.00 51.03           H  
ANISOU  665  HH  TYR B 272     7875   6483   5031    157    -68    202       H  
ATOM    666  N   SER B 273     -20.631  15.989  54.439  1.00 33.67           N  
ANISOU  666  N   SER B 273     5180   4472   3142     91   -206    -47       N  
ATOM    667  CA  SER B 273     -20.513  16.854  55.646  1.00 34.94           C  
ANISOU  667  CA  SER B 273     5396   4564   3314    101   -230    -42       C  
ATOM    668  C   SER B 273     -19.109  16.730  56.243  1.00 33.97           C  
ANISOU  668  C   SER B 273     5270   4381   3257     19   -229    -36       C  
ATOM    669  O   SER B 273     -18.681  17.651  56.940  1.00 33.96           O  
ANISOU  669  O   SER B 273     5329   4309   3264      7   -249    -29       O  
ATOM    670  CB  SER B 273     -21.576  16.527  56.661  1.00 36.64           C  
ANISOU  670  CB  SER B 273     5584   4820   3517    145   -244    -77       C  
ATOM    671  OG  SER B 273     -22.871  16.863  56.149  1.00 41.26           O  
ANISOU  671  OG  SER B 273     6164   5462   4050    230   -251    -88       O  
ATOM    672  H   SER B 273     -21.274  15.211  54.472  1.00 33.67           H  
ANISOU  672  H   SER B 273     5180   4472   3142     91   -206    -47       H  
ATOM    673  HA  SER B 273     -20.669  17.890  55.347  1.00 34.94           H  
ANISOU  673  HA  SER B 273     5396   4564   3314    101   -230    -42       H  
ATOM    674  HB2 SER B 273     -21.391  17.096  57.572  1.00 36.64           H  
ANISOU  674  HB2 SER B 273     5584   4820   3517    145   -244    -77       H  
ATOM    675  HB3 SER B 273     -21.543  15.461  56.885  1.00 36.64           H  
ANISOU  675  HB3 SER B 273     5584   4820   3517    145   -244    -77       H  
ATOM    676  HG  SER B 273     -23.516  16.642  56.824  1.00 41.26           H  
ANISOU  676  HG  SER B 273     6164   5462   4050    230   -251    -88       H  
ATOM    677  N   TRP B 274     -18.379  15.692  55.876  1.00 32.28           N  
ANISOU  677  N   TRP B 274     4986   4190   3088    -35   -209    -41       N  
ATOM    678  CA  TRP B 274     -16.980  15.478  56.312  1.00 32.16           C  
ANISOU  678  CA  TRP B 274     4942   4132   3146   -105   -214    -39       C  
ATOM    679  C   TRP B 274     -15.992  16.032  55.273  1.00 32.33           C  
ANISOU  679  C   TRP B 274     4975   4116   3192   -155   -173    -17       C  
ATOM    680  O   TRP B 274     -14.814  15.754  55.404  1.00 31.28           O  
ANISOU  680  O   TRP B 274     4792   3962   3131   -215   -167    -23       O  
ATOM    681  CB  TRP B 274     -16.732  13.993  56.572  1.00 32.79           C  
ANISOU  681  CB  TRP B 274     4939   4252   3269   -123   -209    -57       C  
ATOM    682  CG  TRP B 274     -17.601  13.425  57.642  1.00 33.52           C  
ANISOU  682  CG  TRP B 274     5031   4368   3337    -89   -233    -74       C  
ATOM    683  CD1 TRP B 274     -18.672  12.631  57.483  1.00 32.92           C  
ANISOU  683  CD1 TRP B 274     4929   4348   3232    -61   -209    -94       C  
ATOM    684  CD2 TRP B 274     -17.454  13.630  59.055  1.00 35.16           C  
ANISOU  684  CD2 TRP B 274     5271   4543   3544    -87   -279    -77       C  
ATOM    685  NE1 TRP B 274     -19.201  12.308  58.690  1.00 33.69           N  
ANISOU  685  NE1 TRP B 274     5041   4446   3315    -45   -225   -105       N  
ATOM    686  CE2 TRP B 274     -18.469  12.901  59.676  1.00 35.33           C  
ANISOU  686  CE2 TRP B 274     5292   4599   3532    -56   -269    -92       C  
ATOM    687  CE3 TRP B 274     -16.558  14.359  59.851  1.00 35.79           C  
ANISOU  687  CE3 TRP B 274     5384   4569   3645   -114   -327    -73       C  
ATOM    688  CZ2 TRP B 274     -18.622  12.866  61.070  1.00 34.91           C  
ANISOU  688  CZ2 TRP B 274     5282   4525   3455    -46   -298    -97       C  
ATOM    689  CZ3 TRP B 274     -16.713  14.332  61.223  1.00 35.87           C  
ANISOU  689  CZ3 TRP B 274     5435   4565   3629   -101   -371    -83       C  
ATOM    690  CH2 TRP B 274     -17.713  13.571  61.818  1.00 35.28           C  
ANISOU  690  CH2 TRP B 274     5369   4522   3512    -65   -353    -90       C  
ATOM    691  H   TRP B 274     -18.798  15.006  55.264  1.00 32.28           H  
ANISOU  691  H   TRP B 274     4986   4190   3088    -35   -209    -41       H  
ATOM    692  HA  TRP B 274     -16.818  16.021  57.243  1.00 32.16           H  
ANISOU  692  HA  TRP B 274     4942   4132   3146   -105   -214    -39       H  
ATOM    693  HB2 TRP B 274     -15.691  13.863  56.868  1.00 32.79           H  
ANISOU  693  HB2 TRP B 274     4939   4252   3269   -123   -209    -57       H  
ATOM    694  HB3 TRP B 274     -16.918  13.445  55.648  1.00 32.79           H  
ANISOU  694  HB3 TRP B 274     4939   4252   3269   -123   -209    -57       H  
ATOM    695  HD1 TRP B 274     -19.057  12.297  56.531  1.00 32.92           H  
ANISOU  695  HD1 TRP B 274     4929   4348   3232    -61   -209    -94       H  
ATOM    696  HE1 TRP B 274     -20.010  11.721  58.835  1.00 33.69           H  
ANISOU  696  HE1 TRP B 274     5041   4446   3315    -45   -225   -105       H  
ATOM    697  HE3 TRP B 274     -15.761  14.931  59.399  1.00 35.79           H  
ANISOU  697  HE3 TRP B 274     5384   4569   3645   -114   -327    -73       H  
ATOM    698  HZ2 TRP B 274     -19.421  12.308  61.535  1.00 34.91           H  
ANISOU  698  HZ2 TRP B 274     5282   4525   3455    -46   -298    -97       H  
ATOM    699  HZ3 TRP B 274     -16.046  14.912  61.844  1.00 35.87           H  
ANISOU  699  HZ3 TRP B 274     5435   4565   3629   -101   -371    -83       H  
ATOM    700  HH2 TRP B 274     -17.776  13.534  62.896  1.00 35.28           H  
ANISOU  700  HH2 TRP B 274     5369   4522   3512    -65   -353    -90       H  
ATOM    701  N   ARG B 275     -16.463  16.780  54.276  1.00 33.10           N  
ANISOU  701  N   ARG B 275     5139   4207   3232   -128   -145      6       N  
ATOM    702  CA  ARG B 275     -15.632  17.150  53.089  1.00 34.94           C  
ANISOU  702  CA  ARG B 275     5395   4411   3471   -176    -84     31       C  
ATOM    703  C   ARG B 275     -14.292  17.811  53.537  1.00 34.48           C  
ANISOU  703  C   ARG B 275     5338   4275   3489   -260    -74     32       C  
ATOM    704  O   ARG B 275     -13.293  17.645  52.801  1.00 35.39           O  
ANISOU  704  O   ARG B 275     5416   4379   3650   -325    -14     35       O  
ATOM    705  CB  ARG B 275     -16.420  18.023  52.112  1.00 34.73           C  
ANISOU  705  CB  ARG B 275     5469   4374   3350   -120    -67     66       C  
ATOM    706  CG  ARG B 275     -16.973  19.315  52.706  1.00 37.73           C  
ANISOU  706  CG  ARG B 275     5949   4690   3694    -71   -101     84       C  
ATOM    707  CD  ARG B 275     -18.023  19.916  51.778  1.00 37.91           C  
ANISOU  707  CD  ARG B 275     6059   4727   3618     21   -103    118       C  
ATOM    708  NE  ARG B 275     -18.651  21.087  52.361  1.00 41.01           N  
ANISOU  708  NE  ARG B 275     6546   5057   3980     88   -134    133       N  
ATOM    709  CZ  ARG B 275     -19.704  21.051  53.173  1.00 42.36           C  
ANISOU  709  CZ  ARG B 275     6695   5265   4135    166   -183    106       C  
ATOM    710  NH1 ARG B 275     -20.245  19.890  53.522  1.00 42.80           N  
ANISOU  710  NH1 ARG B 275     6639   5418   4204    176   -206     64       N  
ATOM    711  NH2 ARG B 275     -20.213  22.174  53.639  1.00 43.69           N1+
ANISOU  711  NH2 ARG B 275     6956   5366   4277    231   -200    118       N1+
ATOM    712  H   ARG B 275     -17.417  17.109  54.324  1.00 33.10           H  
ANISOU  712  H   ARG B 275     5139   4207   3232   -128   -145      6       H  
ATOM    713  HA  ARG B 275     -15.373  16.239  52.550  1.00 34.94           H  
ANISOU  713  HA  ARG B 275     5395   4411   3471   -176    -84     31       H  
ATOM    714  HB2 ARG B 275     -17.259  17.437  51.736  1.00 34.73           H  
ANISOU  714  HB2 ARG B 275     5469   4374   3350   -120    -67     66       H  
ATOM    715  HB3 ARG B 275     -15.760  18.286  51.285  1.00 34.73           H  
ANISOU  715  HB3 ARG B 275     5469   4374   3350   -120    -67     66       H  
ATOM    716  HG2 ARG B 275     -16.159  20.028  52.838  1.00 37.73           H  
ANISOU  716  HG2 ARG B 275     5949   4690   3694    -71   -101     84       H  
ATOM    717  HG3 ARG B 275     -17.428  19.101  53.673  1.00 37.73           H  
ANISOU  717  HG3 ARG B 275     5949   4690   3694    -71   -101     84       H  
ATOM    718  HD2 ARG B 275     -18.789  19.167  51.580  1.00 37.91           H  
ANISOU  718  HD2 ARG B 275     6059   4727   3618     21   -103    118       H  
ATOM    719  HD3 ARG B 275     -17.544  20.202  50.842  1.00 37.91           H  
ANISOU  719  HD3 ARG B 275     6059   4727   3618     21   -103    118       H  
ATOM    720  HE  ARG B 275     -18.262  21.991  52.135  1.00 41.01           H  
ANISOU  720  HE  ARG B 275     6546   5057   3980     88   -134    133       H  
ATOM    721 HH11 ARG B 275     -19.859  19.026  53.168  1.00 42.80           H  
ANISOU  721 HH11 ARG B 275     6639   5418   4204    176   -206     64       H  
ATOM    722 HH12 ARG B 275     -21.042  19.870  54.142  1.00 42.80           H  
ANISOU  722 HH12 ARG B 275     6639   5418   4204    176   -206     64       H  
ATOM    723 HH21 ARG B 275     -21.011  22.148  54.258  1.00 43.69           H  
ANISOU  723 HH21 ARG B 275     6956   5366   4277    231   -200    118       H  
ATOM    724 HH22 ARG B 275     -19.806  23.060  53.377  1.00 43.69           H  
ANISOU  724 HH22 ARG B 275     6956   5366   4277    231   -200    118       H  
ATOM    725  N   TYR B 276     -14.252  18.515  54.668  1.00 33.43           N  
ANISOU  725  N   TYR B 276     5239   4092   3370   -264   -124     22       N  
ATOM    726  CA  TYR B 276     -13.031  19.237  55.145  1.00 35.32           C  
ANISOU  726  CA  TYR B 276     5478   4260   3681   -352   -124     11       C  
ATOM    727  C   TYR B 276     -12.128  18.325  55.980  1.00 34.84           C  
ANISOU  727  C   TYR B 276     5299   4233   3708   -394   -168    -25       C  
ATOM    728  O   TYR B 276     -11.015  18.709  56.242  1.00 37.31           O  
ANISOU  728  O   TYR B 276     5575   4509   4092   -472   -171    -44       O  
ATOM    729  CB  TYR B 276     -13.398  20.484  55.960  1.00 37.52           C  
ANISOU  729  CB  TYR B 276     5864   4464   3929   -339   -161      9       C  
ATOM    730  CG  TYR B 276     -14.077  21.556  55.158  1.00 39.53           C  
ANISOU  730  CG  TYR B 276     6248   4662   4110   -297   -118     49       C  
ATOM    731  CD1 TYR B 276     -13.427  22.179  54.111  1.00 42.88           C  
ANISOU  731  CD1 TYR B 276     6724   5028   4540   -354    -42     80       C  
ATOM    732  CD2 TYR B 276     -15.407  21.867  55.374  1.00 41.98           C  
ANISOU  732  CD2 TYR B 276     6627   4981   4342   -190   -147     59       C  
ATOM    733  CE1 TYR B 276     -14.055  23.143  53.348  1.00 48.18           C  
ANISOU  733  CE1 TYR B 276     7533   5640   5133   -303     -4    127       C  
ATOM    734  CE2 TYR B 276     -16.055  22.826  54.623  1.00 43.97           C  
ANISOU  734  CE2 TYR B 276     6998   5183   4526   -130   -118    100       C  
ATOM    735  CZ  TYR B 276     -15.376  23.470  53.606  1.00 48.20           C  
ANISOU  735  CZ  TYR B 276     7603   5651   5058   -183    -50    139       C  
ATOM    736  OH  TYR B 276     -16.028  24.360  52.813  1.00 53.09           O  
ANISOU  736  OH  TYR B 276     8356   6219   5598   -112    -23    190       O  
ATOM    737  H   TYR B 276     -15.088  18.564  55.232  1.00 33.43           H  
ANISOU  737  H   TYR B 276     5239   4092   3370   -264   -124     22       H  
ATOM    738  HA  TYR B 276     -12.484  19.549  54.255  1.00 35.32           H  
ANISOU  738  HA  TYR B 276     5478   4260   3681   -352   -124     11       H  
ATOM    739  HB2 TYR B 276     -12.483  20.899  56.383  1.00 37.52           H  
ANISOU  739  HB2 TYR B 276     5864   4464   3929   -339   -161      9       H  
ATOM    740  HB3 TYR B 276     -14.067  20.183  56.766  1.00 37.52           H  
ANISOU  740  HB3 TYR B 276     5864   4464   3929   -339   -161      9       H  
ATOM    741  HD1 TYR B 276     -12.407  21.907  53.884  1.00 42.88           H  
ANISOU  741  HD1 TYR B 276     6724   5028   4540   -354    -42     80       H  
ATOM    742  HD2 TYR B 276     -15.951  21.347  56.149  1.00 41.98           H  
ANISOU  742  HD2 TYR B 276     6627   4981   4342   -190   -147     59       H  
ATOM    743  HE1 TYR B 276     -13.519  23.640  52.553  1.00 48.18           H  
ANISOU  743  HE1 TYR B 276     7533   5640   5133   -303     -4    127       H  
ATOM    744  HE2 TYR B 276     -17.086  23.072  54.829  1.00 43.97           H  
ANISOU  744  HE2 TYR B 276     6998   5183   4526   -130   -118    100       H  
ATOM    745  HH  TYR B 276     -16.772  24.000  52.325  1.00 53.09           H  
ANISOU  745  HH  TYR B 276     8356   6219   5598   -112    -23    190       H  
ATOM    746  N   GLN B 277     -12.658  17.246  56.504  1.00 34.49           N  
ANISOU  746  N   GLN B 277     5204   4249   3651   -341   -208    -35       N  
ATOM    747  CA  GLN B 277     -11.929  16.300  57.385  1.00 34.99           C  
ANISOU  747  CA  GLN B 277     5172   4342   3782   -356   -260    -60       C  
ATOM    748  C   GLN B 277     -11.287  15.202  56.533  1.00 35.74           C  
ANISOU  748  C   GLN B 277     5165   4477   3936   -371   -209    -62       C  
ATOM    749  O   GLN B 277     -10.174  14.780  56.867  1.00 38.11           O  
ANISOU  749  O   GLN B 277     5375   4781   4323   -407   -231    -80       O  
ATOM    750  CB  GLN B 277     -12.870  15.678  58.424  1.00 33.20           C  
ANISOU  750  CB  GLN B 277     4965   4146   3504   -290   -316    -65       C  
ATOM    751  CG  GLN B 277     -13.214  16.614  59.570  1.00 33.31           C  
ANISOU  751  CG  GLN B 277     5062   4119   3475   -280   -374    -77       C  
ATOM    752  CD  GLN B 277     -14.149  17.704  59.129  1.00 33.84           C  
ANISOU  752  CD  GLN B 277     5229   4154   3475   -250   -340    -64       C  
ATOM    753  OE1 GLN B 277     -15.198  17.434  58.560  1.00 34.72           O  
ANISOU  753  OE1 GLN B 277     5355   4301   3535   -192   -307    -50       O  
ATOM    754  NE2 GLN B 277     -13.773  18.958  59.384  1.00 34.70           N  
ANISOU  754  NE2 GLN B 277     5408   4191   3587   -287   -351    -71       N  
ATOM    755  H   GLN B 277     -13.625  17.046  56.294  1.00 34.49           H  
ANISOU  755  H   GLN B 277     5204   4249   3651   -341   -208    -35       H  
ATOM    756  HA  GLN B 277     -11.154  16.849  57.920  1.00 34.99           H  
ANISOU  756  HA  GLN B 277     5172   4342   3782   -356   -260    -60       H  
ATOM    757  HB2 GLN B 277     -12.390  14.790  58.836  1.00 33.20           H  
ANISOU  757  HB2 GLN B 277     4965   4146   3504   -290   -316    -65       H  
ATOM    758  HB3 GLN B 277     -13.795  15.391  57.924  1.00 33.20           H  
ANISOU  758  HB3 GLN B 277     4965   4146   3504   -290   -316    -65       H  
ATOM    759  HG2 GLN B 277     -12.296  17.066  59.946  1.00 33.31           H  
ANISOU  759  HG2 GLN B 277     5062   4119   3475   -280   -374    -77       H  
ATOM    760  HG3 GLN B 277     -13.689  16.040  60.366  1.00 33.31           H  
ANISOU  760  HG3 GLN B 277     5062   4119   3475   -280   -374    -77       H  
ATOM    761 HE21 GLN B 277     -14.363  19.729  59.105  1.00 34.70           H  
ANISOU  761 HE21 GLN B 277     5408   4191   3587   -287   -351    -71       H  
ATOM    762 HE22 GLN B 277     -12.898  19.137  59.856  1.00 34.70           H  
ANISOU  762 HE22 GLN B 277     5408   4191   3587   -287   -351    -71       H  
ATOM    763  N   ILE B 278     -11.949  14.763  55.471  1.00 34.75           N  
ANISOU  763  N   ILE B 278     5054   4383   3767   -343   -147    -48       N  
ATOM    764  CA  ILE B 278     -11.521  13.549  54.718  1.00 35.53           C  
ANISOU  764  CA  ILE B 278     5068   4521   3911   -346    -95    -58       C  
ATOM    765  C   ILE B 278     -10.093  13.762  54.230  1.00 35.86           C  
ANISOU  765  C   ILE B 278     5040   4541   4043   -417    -49    -68       C  
ATOM    766  O   ILE B 278      -9.237  12.953  54.532  1.00 33.82           O  
ANISOU  766  O   ILE B 278     4681   4298   3870   -423    -61    -88       O  
ATOM    767  CB  ILE B 278     -12.523  13.193  53.603  1.00 35.92           C  
ANISOU  767  CB  ILE B 278     5157   4609   3882   -312    -40    -51       C  
ATOM    768  CG1 ILE B 278     -13.854  12.742  54.220  1.00 35.75           C  
ANISOU  768  CG1 ILE B 278     5165   4622   3798   -249    -85    -56       C  
ATOM    769  CG2 ILE B 278     -11.952  12.132  52.651  1.00 35.25           C  
ANISOU  769  CG2 ILE B 278     5002   4551   3839   -330     31    -69       C  
ATOM    770  CD1 ILE B 278     -15.042  12.802  53.262  1.00 35.75           C  
ANISOU  770  CD1 ILE B 278     5212   4663   3707   -212    -57    -55       C  
ATOM    771  H   ILE B 278     -12.768  15.266  55.163  1.00 34.75           H  
ANISOU  771  H   ILE B 278     5054   4383   3767   -343   -147    -48       H  
ATOM    772  HA  ILE B 278     -11.521  12.675  55.370  1.00 35.53           H  
ANISOU  772  HA  ILE B 278     5068   4521   3911   -346    -95    -58       H  
ATOM    773  HB  ILE B 278     -12.706  14.085  53.004  1.00 35.92           H  
ANISOU  773  HB  ILE B 278     5157   4609   3882   -312    -40    -51       H  
ATOM    774 HG12 ILE B 278     -14.070  13.385  55.073  1.00 35.75           H  
ANISOU  774 HG12 ILE B 278     5165   4622   3798   -249    -85    -56       H  
ATOM    775 HG13 ILE B 278     -13.741  11.713  54.560  1.00 35.75           H  
ANISOU  775 HG13 ILE B 278     5165   4622   3798   -249    -85    -56       H  
ATOM    776 HG21 ILE B 278     -11.026  12.500  52.210  1.00 35.25           H  
ANISOU  776 HG21 ILE B 278     5002   4551   3839   -330     31    -69       H  
ATOM    777 HG22 ILE B 278     -11.751  11.216  53.206  1.00 35.25           H  
ANISOU  777 HG22 ILE B 278     5002   4551   3839   -330     31    -69       H  
ATOM    778 HG23 ILE B 278     -12.674  11.927  51.861  1.00 35.25           H  
ANISOU  778 HG23 ILE B 278     5002   4551   3839   -330     31    -69       H  
ATOM    779 HD11 ILE B 278     -15.173  13.825  52.909  1.00 35.75           H  
ANISOU  779 HD11 ILE B 278     5212   4663   3707   -212    -57    -55       H  
ATOM    780 HD12 ILE B 278     -14.857  12.145  52.412  1.00 35.75           H  
ANISOU  780 HD12 ILE B 278     5212   4663   3707   -212    -57    -55       H  
ATOM    781 HD13 ILE B 278     -15.944  12.479  53.781  1.00 35.75           H  
ANISOU  781 HD13 ILE B 278     5212   4663   3707   -212    -57    -55       H  
ATOM    782  N   PRO B 279      -9.766  14.888  53.534  1.00 37.23           N  
ANISOU  782  N   PRO B 279     5265   4675   4207   -471      5    -56       N  
ATOM    783  CA  PRO B 279      -8.430  15.081  53.002  1.00 38.28           C  
ANISOU  783  CA  PRO B 279     5324   4788   4430   -550     70    -71       C  
ATOM    784  C   PRO B 279      -7.391  15.231  54.118  1.00 39.81           C  
ANISOU  784  C   PRO B 279     5428   4970   4728   -592     -1   -102       C  
ATOM    785  O   PRO B 279      -6.358  14.595  54.035  1.00 37.93           O  
ANISOU  785  O   PRO B 279     5065   4757   4591   -617     17   -129       O  
ATOM    786  CB  PRO B 279      -8.515  16.373  52.170  1.00 39.24           C  
ANISOU  786  CB  PRO B 279     5556   4854   4498   -598    142    -43       C  
ATOM    787  CG  PRO B 279      -9.979  16.519  51.870  1.00 40.24           C  
ANISOU  787  CG  PRO B 279     5800   4992   4496   -519    125    -10       C  
ATOM    788  CD  PRO B 279     -10.683  15.936  53.094  1.00 38.76           C  
ANISOU  788  CD  PRO B 279     5589   4839   4301   -453     21    -25       C  
ATOM    789  HA  PRO B 279      -8.112  14.223  52.410  1.00 38.28           H  
ANISOU  789  HA  PRO B 279     5324   4788   4430   -550     70    -71       H  
ATOM    790  HB2 PRO B 279      -7.939  16.279  51.250  1.00 39.24           H  
ANISOU  790  HB2 PRO B 279     5556   4854   4498   -598    142    -43       H  
ATOM    791  HB3 PRO B 279      -8.150  17.226  52.742  1.00 39.24           H  
ANISOU  791  HB3 PRO B 279     5556   4854   4498   -598    142    -43       H  
ATOM    792  HG2 PRO B 279     -10.245  15.962  50.971  1.00 40.24           H  
ANISOU  792  HG2 PRO B 279     5800   4992   4496   -519    125    -10       H  
ATOM    793  HG3 PRO B 279     -10.242  17.569  51.738  1.00 40.24           H  
ANISOU  793  HG3 PRO B 279     5800   4992   4496   -519    125    -10       H  
ATOM    794  HD2 PRO B 279     -10.813  16.692  53.868  1.00 38.76           H  
ANISOU  794  HD2 PRO B 279     5589   4839   4301   -453     21    -25       H  
ATOM    795  HD3 PRO B 279     -11.654  15.519  52.826  1.00 38.76           H  
ANISOU  795  HD3 PRO B 279     5589   4839   4301   -453     21    -25       H  
ATOM    796  N   ALA B 280      -7.706  16.028  55.148  1.00 38.89           N  
ANISOU  796  N   ALA B 280     5373   4823   4583   -592    -84   -103       N  
ATOM    797  CA  ALA B 280      -6.782  16.338  56.259  1.00 37.65           C  
ANISOU  797  CA  ALA B 280     5146   4654   4504   -637   -169   -139       C  
ATOM    798  C   ALA B 280      -6.480  15.041  57.048  1.00 35.46           C  
ANISOU  798  C   ALA B 280     4766   4434   4275   -578   -248   -154       C  
ATOM    799  O   ALA B 280      -5.329  14.785  57.311  1.00 36.87           O  
ANISOU  799  O   ALA B 280     4821   4631   4558   -611   -277   -186       O  
ATOM    800  CB  ALA B 280      -7.369  17.435  57.139  1.00 38.46           C  
ANISOU  800  CB  ALA B 280     5364   4707   4542   -641   -234   -139       C  
ATOM    801  H   ALA B 280      -8.628  16.441  55.166  1.00 38.89           H  
ANISOU  801  H   ALA B 280     5373   4823   4583   -592    -84   -103       H  
ATOM    802  HA  ALA B 280      -5.837  16.718  55.870  1.00 37.65           H  
ANISOU  802  HA  ALA B 280     5146   4654   4504   -637   -169   -139       H  
ATOM    803  HB1 ALA B 280      -7.529  18.333  56.542  1.00 38.46           H  
ANISOU  803  HB1 ALA B 280     5364   4707   4542   -641   -234   -139       H  
ATOM    804  HB2 ALA B 280      -8.320  17.099  57.553  1.00 38.46           H  
ANISOU  804  HB2 ALA B 280     5364   4707   4542   -641   -234   -139       H  
ATOM    805  HB3 ALA B 280      -6.678  17.658  57.952  1.00 38.46           H  
ANISOU  805  HB3 ALA B 280     5364   4707   4542   -641   -234   -139       H  
ATOM    806  N   LEU B 281      -7.487  14.228  57.343  1.00 35.49           N  
ANISOU  806  N   LEU B 281     4817   4462   4208   -493   -275   -131       N  
ATOM    807  CA  LEU B 281      -7.307  12.932  58.062  1.00 37.55           C  
ANISOU  807  CA  LEU B 281     5008   4759   4499   -428   -339   -134       C  
ATOM    808  C   LEU B 281      -6.475  11.962  57.211  1.00 37.20           C  
ANISOU  808  C   LEU B 281     4845   4742   4548   -426   -272   -146       C  
ATOM    809  O   LEU B 281      -5.612  11.298  57.782  1.00 37.57           O  
ANISOU  809  O   LEU B 281     4791   4807   4676   -402   -331   -162       O  
ATOM    810  CB  LEU B 281      -8.670  12.327  58.411  1.00 39.15           C  
ANISOU  810  CB  LEU B 281     5302   4972   4602   -354   -351   -108       C  
ATOM    811  CG  LEU B 281      -9.408  12.983  59.580  1.00 40.97           C  
ANISOU  811  CG  LEU B 281     5632   5184   4750   -335   -429   -104       C  
ATOM    812  CD1 LEU B 281     -10.678  12.267  59.884  1.00 42.03           C  
ANISOU  812  CD1 LEU B 281     5834   5334   4803   -270   -422    -85       C  
ATOM    813  CD2 LEU B 281      -8.561  13.030  60.807  1.00 44.10           C  
ANISOU  813  CD2 LEU B 281     5992   5579   5183   -341   -538   -122       C  
ATOM    814  H   LEU B 281      -8.420  14.499  57.068  1.00 35.49           H  
ANISOU  814  H   LEU B 281     4817   4462   4208   -493   -275   -131       H  
ATOM    815  HA  LEU B 281      -6.768  13.115  58.992  1.00 37.55           H  
ANISOU  815  HA  LEU B 281     5008   4759   4499   -428   -339   -134       H  
ATOM    816  HB2 LEU B 281      -8.517  11.277  58.659  1.00 39.15           H  
ANISOU  816  HB2 LEU B 281     5302   4972   4602   -354   -351   -108       H  
ATOM    817  HB3 LEU B 281      -9.306  12.403  57.529  1.00 39.15           H  
ANISOU  817  HB3 LEU B 281     5302   4972   4602   -354   -351   -108       H  
ATOM    818  HG  LEU B 281      -9.637  14.004  59.275  1.00 40.97           H  
ANISOU  818  HG  LEU B 281     5632   5184   4750   -335   -429   -104       H  
ATOM    819 HD11 LEU B 281     -11.308  12.250  58.994  1.00 42.03           H  
ANISOU  819 HD11 LEU B 281     5834   5334   4803   -270   -422    -85       H  
ATOM    820 HD12 LEU B 281     -10.455  11.245  60.190  1.00 42.03           H  
ANISOU  820 HD12 LEU B 281     5834   5334   4803   -270   -422    -85       H  
ATOM    821 HD13 LEU B 281     -11.201  12.782  60.690  1.00 42.03           H  
ANISOU  821 HD13 LEU B 281     5834   5334   4803   -270   -422    -85       H  
ATOM    822 HD21 LEU B 281      -8.324  12.014  61.124  1.00 44.10           H  
ANISOU  822 HD21 LEU B 281     5992   5579   5183   -341   -538   -122       H  
ATOM    823 HD22 LEU B 281      -7.638  13.568  60.591  1.00 44.10           H  
ANISOU  823 HD22 LEU B 281     5992   5579   5183   -341   -538   -122       H  
ATOM    824 HD23 LEU B 281      -9.102  13.542  61.603  1.00 44.10           H  
ANISOU  824 HD23 LEU B 281     5992   5579   5183   -341   -538   -122       H  
ATOM    825  N   ALA B 282      -6.746  11.867  55.905  1.00 36.99           N  
ANISOU  825  N   ALA B 282     4834   4715   4504   -442   -158   -139       N  
ATOM    826  CA  ALA B 282      -5.977  11.016  54.974  1.00 39.31           C  
ANISOU  826  CA  ALA B 282     5027   5030   4880   -445    -72   -156       C  
ATOM    827  C   ALA B 282      -4.513  11.478  54.975  1.00 40.06           C  
ANISOU  827  C   ALA B 282     4997   5125   5098   -511    -67   -190       C  
ATOM    828  O   ALA B 282      -3.636  10.648  55.112  1.00 36.89           O  
ANISOU  828  O   ALA B 282     4471   4748   4798   -484    -78   -213       O  
ATOM    829  CB  ALA B 282      -6.570  11.048  53.583  1.00 39.53           C  
ANISOU  829  CB  ALA B 282     5119   5058   4843   -461     47   -146       C  
ATOM    830  H   ALA B 282      -7.517  12.405  55.536  1.00 36.99           H  
ANISOU  830  H   ALA B 282     4834   4715   4504   -442   -158   -139       H  
ATOM    831  HA  ALA B 282      -6.024   9.979  55.307  1.00 39.31           H  
ANISOU  831  HA  ALA B 282     5027   5030   4880   -445    -72   -156       H  
ATOM    832  HB1 ALA B 282      -7.601  10.698  53.620  1.00 39.53           H  
ANISOU  832  HB1 ALA B 282     5119   5058   4843   -461     47   -146       H  
ATOM    833  HB2 ALA B 282      -6.546  12.069  53.201  1.00 39.53           H  
ANISOU  833  HB2 ALA B 282     5119   5058   4843   -461     47   -146       H  
ATOM    834  HB3 ALA B 282      -5.990  10.401  52.926  1.00 39.53           H  
ANISOU  834  HB3 ALA B 282     5119   5058   4843   -461     47   -146       H  
ATOM    835  N   GLN B 283      -4.297  12.770  54.861  1.00 41.79           N  
ANISOU  835  N   GLN B 283     5250   5315   5312   -593    -50   -195       N  
ATOM    836  CA  GLN B 283      -2.962  13.378  54.764  1.00 46.39           C  
ANISOU  836  CA  GLN B 283     5718   5895   6014   -683    -26   -235       C  
ATOM    837  C   GLN B 283      -2.213  13.183  56.097  1.00 45.41           C  
ANISOU  837  C   GLN B 283     5486   5797   5969   -665   -169   -267       C  
ATOM    838  O   GLN B 283      -1.035  13.145  56.065  1.00 45.85           O  
ANISOU  838  O   GLN B 283     5394   5877   6148   -707   -164   -310       O  
ATOM    839  CB  GLN B 283      -3.079  14.855  54.386  1.00 51.88           C  
ANISOU  839  CB  GLN B 283     6511   6536   6667   -779     28   -228       C  
ATOM    840  CG  GLN B 283      -1.760  15.605  54.530  1.00 61.79           C  
ANISOU  840  CG  GLN B 283     7653   7780   8046   -891     40   -278       C  
ATOM    841  CD  GLN B 283      -1.678  16.879  53.716  1.00 69.12           C  
ANISOU  841  CD  GLN B 283     8670   8641   8951  -1001    156   -270       C  
ATOM    842  OE1 GLN B 283      -2.681  17.417  53.247  1.00 75.66           O  
ANISOU  842  OE1 GLN B 283     9666   9423   9657   -985    198   -221       O  
ATOM    843  NE2 GLN B 283      -0.467  17.382  53.559  1.00 71.16           N  
ANISOU  843  NE2 GLN B 283     8815   8892   9331  -1113    209   -319       N  
ATOM    844  H   GLN B 283      -5.099  13.384  54.839  1.00 41.79           H  
ANISOU  844  H   GLN B 283     5250   5315   5312   -593    -50   -195       H  
ATOM    845  HA  GLN B 283      -2.388  12.888  53.977  1.00 46.39           H  
ANISOU  845  HA  GLN B 283     5718   5895   6014   -683    -26   -235       H  
ATOM    846  HB2 GLN B 283      -3.819  15.323  55.035  1.00 51.88           H  
ANISOU  846  HB2 GLN B 283     6511   6536   6667   -779     28   -228       H  
ATOM    847  HB3 GLN B 283      -3.408  14.925  53.349  1.00 51.88           H  
ANISOU  847  HB3 GLN B 283     6511   6536   6667   -779     28   -228       H  
ATOM    848  HG2 GLN B 283      -0.954  14.944  54.212  1.00 61.79           H  
ANISOU  848  HG2 GLN B 283     7653   7780   8046   -891     40   -278       H  
ATOM    849  HG3 GLN B 283      -1.626  15.862  55.581  1.00 61.79           H  
ANISOU  849  HG3 GLN B 283     7653   7780   8046   -891     40   -278       H  
ATOM    850 HE21 GLN B 283       0.331  16.911  53.959  1.00 71.16           H  
ANISOU  850 HE21 GLN B 283     8815   8892   9331  -1113    209   -319       H  
ATOM    851 HE22 GLN B 283      -0.339  18.238  53.039  1.00 71.16           H  
ANISOU  851 HE22 GLN B 283     8815   8892   9331  -1113    209   -319       H  
ATOM    852  N   ALA B 284      -2.918  13.026  57.218  1.00 43.94           N  
ANISOU  852  N   ALA B 284     5374   5612   5709   -600   -291   -248       N  
ATOM    853  CA  ALA B 284      -2.308  12.821  58.560  1.00 42.98           C  
ANISOU  853  CA  ALA B 284     5179   5518   5634   -571   -443   -272       C  
ATOM    854  C   ALA B 284      -1.929  11.349  58.749  1.00 42.68           C  
ANISOU  854  C   ALA B 284     5044   5518   5653   -469   -478   -266       C  
ATOM    855  O   ALA B 284      -1.320  11.043  59.746  1.00 44.48           O  
ANISOU  855  O   ALA B 284     5201   5775   5926   -429   -604   -282       O  
ATOM    856  CB  ALA B 284      -3.248  13.288  59.646  1.00 42.38           C  
ANISOU  856  CB  ALA B 284     5244   5419   5439   -544   -543   -252       C  
ATOM    857  H   ALA B 284      -3.926  13.047  57.152  1.00 43.94           H  
ANISOU  857  H   ALA B 284     5374   5612   5709   -600   -291   -248       H  
ATOM    858  HA  ALA B 284      -1.398  13.417  58.629  1.00 42.98           H  
ANISOU  858  HA  ALA B 284     5179   5518   5634   -571   -443   -272       H  
ATOM    859  HB1 ALA B 284      -3.475  14.344  59.500  1.00 42.38           H  
ANISOU  859  HB1 ALA B 284     5244   5419   5439   -544   -543   -252       H  
ATOM    860  HB2 ALA B 284      -4.170  12.708  59.602  1.00 42.38           H  
ANISOU  860  HB2 ALA B 284     5244   5419   5439   -544   -543   -252       H  
ATOM    861  HB3 ALA B 284      -2.777  13.149  60.619  1.00 42.38           H  
ANISOU  861  HB3 ALA B 284     5244   5419   5439   -544   -543   -252       H  
ATOM    862  N   GLY B 285      -2.235  10.494  57.779  1.00 41.04           N  
ANISOU  862  N   GLY B 285     4838   5310   5446   -430   -368   -247       N  
ATOM    863  CA  GLY B 285      -1.844   9.070  57.787  1.00 40.50           C  
ANISOU  863  CA  GLY B 285     4684   5261   5441   -334   -375   -244       C  
ATOM    864  C   GLY B 285      -2.978   8.157  58.264  1.00 39.18           C  
ANISOU  864  C   GLY B 285     4641   5075   5171   -242   -406   -198       C  
ATOM    865  O   GLY B 285      -2.680   7.152  58.884  1.00 39.86           O  
ANISOU  865  O   GLY B 285     4690   5165   5291   -155   -471   -187       O  
ATOM    866  H   GLY B 285      -2.765  10.838  56.991  1.00 41.04           H  
ANISOU  866  H   GLY B 285     4838   5310   5446   -430   -368   -247       H  
ATOM    867  HA2 GLY B 285      -0.990   8.945  58.453  1.00 40.50           H  
ANISOU  867  HA2 GLY B 285     4684   5261   5441   -334   -375   -244       H  
ATOM    868  HA3 GLY B 285      -1.562   8.779  56.775  1.00 40.50           H  
ANISOU  868  HA3 GLY B 285     4684   5261   5441   -334   -375   -244       H  
ATOM    869  N   TYR B 286      -4.211   8.415  57.837  1.00 37.21           N  
ANISOU  869  N   TYR B 286     4527   4804   4808   -261   -343   -173       N  
ATOM    870  CA  TYR B 286      -5.384   7.598  58.180  1.00 38.14           C  
ANISOU  870  CA  TYR B 286     4757   4905   4831   -194   -350   -139       C  
ATOM    871  C   TYR B 286      -6.114   7.171  56.906  1.00 38.01           C  
ANISOU  871  C   TYR B 286     4783   4883   4777   -204   -218   -139       C  
ATOM    872  O   TYR B 286      -6.036   7.863  55.867  1.00 38.85           O  
ANISOU  872  O   TYR B 286     4883   4995   4882   -268   -134   -154       O  
ATOM    873  CB  TYR B 286      -6.278   8.352  59.170  1.00 38.95           C  
ANISOU  873  CB  TYR B 286     4978   4997   4824   -200   -429   -118       C  
ATOM    874  CG  TYR B 286      -5.598   8.581  60.482  1.00 40.47           C  
ANISOU  874  CG  TYR B 286     5144   5197   5037   -181   -567   -122       C  
ATOM    875  CD1 TYR B 286      -5.491   7.559  61.401  1.00 41.29           C  
ANISOU  875  CD1 TYR B 286     5254   5297   5137    -96   -645    -99       C  
ATOM    876  CD2 TYR B 286      -4.846   9.722  60.701  1.00 40.82           C  
ANISOU  876  CD2 TYR B 286     5137   5250   5121   -250   -617   -154       C  
ATOM    877  CE1 TYR B 286      -4.734   7.697  62.555  1.00 42.48           C  
ANISOU  877  CE1 TYR B 286     5372   5463   5306    -69   -785   -104       C  
ATOM    878  CE2 TYR B 286      -4.095   9.876  61.850  1.00 41.41           C  
ANISOU  878  CE2 TYR B 286     5169   5342   5223   -236   -753   -169       C  
ATOM    879  CZ  TYR B 286      -4.041   8.862  62.777  1.00 41.36           C  
ANISOU  879  CZ  TYR B 286     5174   5342   5199   -140   -844   -143       C  
ATOM    880  OH  TYR B 286      -3.343   9.024  63.925  1.00 45.56           O  
ANISOU  880  OH  TYR B 286     5675   5896   5739   -119   -992   -158       O  
ATOM    881  H   TYR B 286      -4.349   9.219  57.242  1.00 37.21           H  
ANISOU  881  H   TYR B 286     4527   4804   4808   -261   -343   -173       H  
ATOM    882  HA  TYR B 286      -5.071   6.682  58.681  1.00 38.14           H  
ANISOU  882  HA  TYR B 286     4757   4905   4831   -194   -350   -139       H  
ATOM    883  HB2 TYR B 286      -7.183   7.769  59.340  1.00 38.95           H  
ANISOU  883  HB2 TYR B 286     4978   4997   4824   -200   -429   -118       H  
ATOM    884  HB3 TYR B 286      -6.544   9.317  58.739  1.00 38.95           H  
ANISOU  884  HB3 TYR B 286     4978   4997   4824   -200   -429   -118       H  
ATOM    885  HD1 TYR B 286      -6.009   6.629  61.218  1.00 41.29           H  
ANISOU  885  HD1 TYR B 286     5254   5297   5137    -96   -645    -99       H  
ATOM    886  HD2 TYR B 286      -4.846  10.507  59.959  1.00 40.82           H  
ANISOU  886  HD2 TYR B 286     5137   5250   5121   -250   -617   -154       H  
ATOM    887  HE1 TYR B 286      -4.690   6.893  63.275  1.00 42.48           H  
ANISOU  887  HE1 TYR B 286     5372   5463   5306    -69   -785   -104       H  
ATOM    888  HE2 TYR B 286      -3.550  10.793  62.020  1.00 41.41           H  
ANISOU  888  HE2 TYR B 286     5169   5342   5223   -236   -753   -169       H  
ATOM    889  HH  TYR B 286      -2.911   9.876  64.021  1.00 45.56           H  
ANISOU  889  HH  TYR B 286     5675   5896   5739   -119   -992   -158       H  
ATOM    890  N   ARG B 287      -6.739   6.012  56.983  1.00 35.37           N  
ANISOU  890  N   ARG B 287     4491   4534   4413   -145   -200   -126       N  
ATOM    891  CA  ARG B 287      -7.615   5.468  55.955  1.00 36.12           C  
ANISOU  891  CA  ARG B 287     4639   4628   4457   -151    -95   -133       C  
ATOM    892  C   ARG B 287      -9.049   5.856  56.319  1.00 35.10           C  
ANISOU  892  C   ARG B 287     4629   4502   4206   -158   -116   -115       C  
ATOM    893  O   ARG B 287      -9.594   5.315  57.331  1.00 34.48           O  
ANISOU  893  O   ARG B 287     4604   4407   4091   -116   -170    -95       O  
ATOM    894  CB  ARG B 287      -7.405   3.959  55.846  1.00 36.17           C  
ANISOU  894  CB  ARG B 287     4618   4609   4516    -91    -58   -140       C  
ATOM    895  CG  ARG B 287      -8.496   3.248  55.084  1.00 35.96           C  
ANISOU  895  CG  ARG B 287     4664   4575   4423    -98     29   -154       C  
ATOM    896  CD  ARG B 287      -8.247   1.786  55.026  1.00 36.71           C  
ANISOU  896  CD  ARG B 287     4745   4629   4575    -43     70   -164       C  
ATOM    897  NE  ARG B 287      -9.269   1.145  54.249  1.00 37.08           N  
ANISOU  897  NE  ARG B 287     4857   4670   4561    -66    155   -191       N  
ATOM    898  CZ  ARG B 287      -9.417  -0.160  54.158  1.00 39.99           C  
ANISOU  898  CZ  ARG B 287     5248   4991   4954    -33    206   -206       C  
ATOM    899  NH1 ARG B 287      -8.599  -0.963  54.840  1.00 40.98           N  
ANISOU  899  NH1 ARG B 287     5343   5065   5162     40    177   -186       N  
ATOM    900  NH2 ARG B 287     -10.374  -0.667  53.386  1.00 38.23           N1+
ANISOU  900  NH2 ARG B 287     5082   4771   4675    -71    283   -244       N1+
ATOM    901  H   ARG B 287      -6.599   5.461  57.818  1.00 35.37           H  
ANISOU  901  H   ARG B 287     4491   4534   4413   -145   -200   -126       H  
ATOM    902  HA  ARG B 287      -7.391   5.875  54.969  1.00 36.12           H  
ANISOU  902  HA  ARG B 287     4639   4628   4457   -151    -95   -133       H  
ATOM    903  HB2 ARG B 287      -7.362   3.544  56.853  1.00 36.17           H  
ANISOU  903  HB2 ARG B 287     4618   4609   4516    -91    -58   -140       H  
ATOM    904  HB3 ARG B 287      -6.457   3.779  55.338  1.00 36.17           H  
ANISOU  904  HB3 ARG B 287     4618   4609   4516    -91    -58   -140       H  
ATOM    905  HG2 ARG B 287      -8.535   3.642  54.069  1.00 35.96           H  
ANISOU  905  HG2 ARG B 287     4664   4575   4423    -98     29   -154       H  
ATOM    906  HG3 ARG B 287      -9.450   3.426  55.580  1.00 35.96           H  
ANISOU  906  HG3 ARG B 287     4664   4575   4423    -98     29   -154       H  
ATOM    907  HD2 ARG B 287      -8.253   1.378  56.037  1.00 36.71           H  
ANISOU  907  HD2 ARG B 287     4745   4629   4575    -43     70   -164       H  
ATOM    908  HD3 ARG B 287      -7.276   1.603  54.566  1.00 36.71           H  
ANISOU  908  HD3 ARG B 287     4745   4629   4575    -43     70   -164       H  
ATOM    909  HE  ARG B 287      -9.915   1.731  53.740  1.00 37.08           H  
ANISOU  909  HE  ARG B 287     4857   4670   4561    -66    155   -191       H  
ATOM    910 HH11 ARG B 287      -8.703  -1.965  54.773  1.00 40.98           H  
ANISOU  910 HH11 ARG B 287     5343   5065   5162     40    177   -186       H  
ATOM    911 HH12 ARG B 287      -7.875  -0.569  55.424  1.00 40.98           H  
ANISOU  911 HH12 ARG B 287     5343   5065   5162     40    177   -186       H  
ATOM    912 HH21 ARG B 287     -10.989  -0.051  52.873  1.00 38.23           H  
ANISOU  912 HH21 ARG B 287     5082   4771   4675    -71    283   -244       H  
ATOM    913 HH22 ARG B 287     -10.486  -1.668  53.312  1.00 38.23           H  
ANISOU  913 HH22 ARG B 287     5082   4771   4675    -71    283   -244       H  
ATOM    914  N   VAL B 288      -9.574   6.859  55.648  1.00 33.29           N  
ANISOU  914  N   VAL B 288     4442   4291   3917   -206    -82   -119       N  
ATOM    915  CA  VAL B 288     -10.885   7.471  55.986  1.00 33.90           C  
ANISOU  915  CA  VAL B 288     4617   4377   3886   -207   -108   -105       C  
ATOM    916  C   VAL B 288     -11.947   6.766  55.174  1.00 32.97           C  
ANISOU  916  C   VAL B 288     4534   4280   3712   -201    -39   -121       C  
ATOM    917  O   VAL B 288     -11.828   6.755  53.933  1.00 31.97           O  
ANISOU  917  O   VAL B 288     4392   4170   3584   -226     33   -140       O  
ATOM    918  CB  VAL B 288     -10.905   8.978  55.697  1.00 34.89           C  
ANISOU  918  CB  VAL B 288     4776   4505   3977   -249   -114    -99       C  
ATOM    919  CG1 VAL B 288     -12.227   9.597  56.104  1.00 34.84           C  
ANISOU  919  CG1 VAL B 288     4862   4506   3870   -231   -143    -88       C  
ATOM    920  CG2 VAL B 288      -9.748   9.694  56.345  1.00 37.17           C  
ANISOU  920  CG2 VAL B 288     5016   4773   4332   -276   -171    -98       C  
ATOM    921  H   VAL B 288      -9.059   7.232  54.863  1.00 33.29           H  
ANISOU  921  H   VAL B 288     4442   4291   3917   -206    -82   -119       H  
ATOM    922  HA  VAL B 288     -11.072   7.355  57.054  1.00 33.90           H  
ANISOU  922  HA  VAL B 288     4617   4377   3886   -207   -108   -105       H  
ATOM    923  HB  VAL B 288     -10.794   9.098  54.619  1.00 34.89           H  
ANISOU  923  HB  VAL B 288     4776   4505   3977   -249   -114    -99       H  
ATOM    924 HG11 VAL B 288     -13.040   9.091  55.584  1.00 34.84           H  
ANISOU  924 HG11 VAL B 288     4862   4506   3870   -231   -143    -88       H  
ATOM    925 HG12 VAL B 288     -12.362   9.490  57.180  1.00 34.84           H  
ANISOU  925 HG12 VAL B 288     4862   4506   3870   -231   -143    -88       H  
ATOM    926 HG13 VAL B 288     -12.229  10.655  55.841  1.00 34.84           H  
ANISOU  926 HG13 VAL B 288     4862   4506   3870   -231   -143    -88       H  
ATOM    927 HG21 VAL B 288      -9.822   9.598  57.428  1.00 37.17           H  
ANISOU  927 HG21 VAL B 288     5016   4773   4332   -276   -171    -98       H  
ATOM    928 HG22 VAL B 288      -8.811   9.253  56.004  1.00 37.17           H  
ANISOU  928 HG22 VAL B 288     5016   4773   4332   -276   -171    -98       H  
ATOM    929 HG23 VAL B 288      -9.774  10.749  56.071  1.00 37.17           H  
ANISOU  929 HG23 VAL B 288     5016   4773   4332   -276   -171    -98       H  
ATOM    930  N   LEU B 289     -12.952   6.245  55.849  1.00 34.17           N  
ANISOU  930  N   LEU B 289     4735   4433   3815   -175    -59   -119       N  
ATOM    931  CA  LEU B 289     -14.227   5.776  55.270  1.00 35.21           C  
ANISOU  931  CA  LEU B 289     4902   4595   3882   -180    -10   -143       C  
ATOM    932  C   LEU B 289     -15.313   6.714  55.747  1.00 36.71           C  
ANISOU  932  C   LEU B 289     5147   4809   3991   -173    -50   -134       C  
ATOM    933  O   LEU B 289     -15.609   6.720  56.987  1.00 39.94           O  
ANISOU  933  O   LEU B 289     5589   5200   4385   -153    -96   -118       O  
ATOM    934  CB  LEU B 289     -14.494   4.331  55.730  1.00 38.94           C  
ANISOU  934  CB  LEU B 289     5379   5041   4377   -163     13   -153       C  
ATOM    935  CG  LEU B 289     -13.558   3.259  55.150  1.00 43.43           C  
ANISOU  935  CG  LEU B 289     5899   5578   5025   -157     66   -168       C  
ATOM    936  CD1 LEU B 289     -12.202   3.280  55.835  1.00 47.39           C  
ANISOU  936  CD1 LEU B 289     6354   6044   5608   -125     15   -139       C  
ATOM    937  CD2 LEU B 289     -14.167   1.885  55.275  1.00 45.07           C  
ANISOU  937  CD2 LEU B 289     6135   5756   5234   -152    113   -188       C  
ATOM    938  H   LEU B 289     -12.840   6.159  56.849  1.00 34.17           H  
ANISOU  938  H   LEU B 289     4735   4433   3815   -175    -59   -119       H  
ATOM    939  HA  LEU B 289     -14.196   5.777  54.180  1.00 35.21           H  
ANISOU  939  HA  LEU B 289     4902   4595   3882   -180    -10   -143       H  
ATOM    940  HB2 LEU B 289     -15.514   4.073  55.446  1.00 38.94           H  
ANISOU  940  HB2 LEU B 289     5379   5041   4377   -163     13   -153       H  
ATOM    941  HB3 LEU B 289     -14.401   4.303  56.816  1.00 38.94           H  
ANISOU  941  HB3 LEU B 289     5379   5041   4377   -163     13   -153       H  
ATOM    942  HG  LEU B 289     -13.418   3.490  54.094  1.00 43.43           H  
ANISOU  942  HG  LEU B 289     5899   5578   5025   -157     66   -168       H  
ATOM    943 HD11 LEU B 289     -11.756   4.269  55.728  1.00 47.39           H  
ANISOU  943 HD11 LEU B 289     6354   6044   5608   -125     15   -139       H  
ATOM    944 HD12 LEU B 289     -12.326   3.050  56.893  1.00 47.39           H  
ANISOU  944 HD12 LEU B 289     6354   6044   5608   -125     15   -139       H  
ATOM    945 HD13 LEU B 289     -11.551   2.536  55.375  1.00 47.39           H  
ANISOU  945 HD13 LEU B 289     6354   6044   5608   -125     15   -139       H  
ATOM    946 HD21 LEU B 289     -14.310   1.645  56.329  1.00 45.07           H  
ANISOU  946 HD21 LEU B 289     6135   5756   5234   -152    113   -188       H  
ATOM    947 HD22 LEU B 289     -15.130   1.866  54.764  1.00 45.07           H  
ANISOU  947 HD22 LEU B 289     6135   5756   5234   -152    113   -188       H  
ATOM    948 HD23 LEU B 289     -13.501   1.150  54.822  1.00 45.07           H  
ANISOU  948 HD23 LEU B 289     6135   5756   5234   -152    113   -188       H  
ATOM    949  N   ALA B 290     -15.795   7.574  54.872  1.00 36.39           N  
ANISOU  949  N   ALA B 290     5125   4803   3899   -182    -36   -141       N  
ATOM    950  CA  ALA B 290     -16.880   8.515  55.175  1.00 36.18           C  
ANISOU  950  CA  ALA B 290     5147   4802   3799   -161    -69   -136       C  
ATOM    951  C   ALA B 290     -18.206   7.921  54.654  1.00 35.72           C  
ANISOU  951  C   ALA B 290     5083   4800   3689   -154    -39   -174       C  
ATOM    952  O   ALA B 290     -18.374   7.789  53.416  1.00 32.27           O  
ANISOU  952  O   ALA B 290     4633   4399   3227   -165     -5   -195       O  
ATOM    953  CB  ALA B 290     -16.559   9.865  54.592  1.00 35.84           C  
ANISOU  953  CB  ALA B 290     5134   4752   3732   -164    -79   -115       C  
ATOM    954  H   ALA B 290     -15.397   7.586  53.944  1.00 36.39           H  
ANISOU  954  H   ALA B 290     5125   4803   3899   -182    -36   -141       H  
ATOM    955  HA  ALA B 290     -16.988   8.664  56.249  1.00 36.18           H  
ANISOU  955  HA  ALA B 290     5147   4802   3799   -161    -69   -136       H  
ATOM    956  HB1 ALA B 290     -15.634  10.239  55.030  1.00 35.84           H  
ANISOU  956  HB1 ALA B 290     5134   4752   3732   -164    -79   -115       H  
ATOM    957  HB2 ALA B 290     -16.440   9.775  53.512  1.00 35.84           H  
ANISOU  957  HB2 ALA B 290     5134   4752   3732   -164    -79   -115       H  
ATOM    958  HB3 ALA B 290     -17.371  10.558  54.812  1.00 35.84           H  
ANISOU  958  HB3 ALA B 290     5134   4752   3732   -164    -79   -115       H  
ATOM    959  N   MET B 291     -19.045   7.464  55.567  1.00 34.50           N  
ANISOU  959  N   MET B 291     4935   4652   3521   -144    -45   -186       N  
ATOM    960  CA  MET B 291     -20.304   6.738  55.266  1.00 36.65           C  
ANISOU  960  CA  MET B 291     5184   4977   3763   -153    -12   -233       C  
ATOM    961  C   MET B 291     -21.350   7.714  54.734  1.00 34.80           C  
ANISOU  961  C   MET B 291     4951   4810   3463   -121    -36   -249       C  
ATOM    962  O   MET B 291     -21.467   8.823  55.266  1.00 34.77           O  
ANISOU  962  O   MET B 291     4982   4794   3434    -84    -75   -221       O  
ATOM    963  CB  MET B 291     -20.868   6.074  56.523  1.00 40.95           C  
ANISOU  963  CB  MET B 291     5742   5502   4314   -158      0   -238       C  
ATOM    964  CG  MET B 291     -19.835   5.312  57.332  1.00 41.85           C  
ANISOU  964  CG  MET B 291     5879   5542   4482   -165      3   -206       C  
ATOM    965  SD  MET B 291     -19.227   3.907  56.406  1.00 46.07           S  
ANISOU  965  SD  MET B 291     6378   6052   5073   -197     63   -231       S  
ATOM    966  CE  MET B 291     -20.780   3.033  56.182  1.00 45.91           C  
ANISOU  966  CE  MET B 291     6345   6076   5023   -238    124   -296       C  
ATOM    967  H   MET B 291     -18.813   7.620  56.538  1.00 34.50           H  
ANISOU  967  H   MET B 291     4935   4652   3521   -144    -45   -186       H  
ATOM    968  HA  MET B 291     -20.078   5.974  54.522  1.00 36.65           H  
ANISOU  968  HA  MET B 291     5184   4977   3763   -153    -12   -233       H  
ATOM    969  HB2 MET B 291     -21.650   5.377  56.222  1.00 40.95           H  
ANISOU  969  HB2 MET B 291     5742   5502   4314   -158      0   -238       H  
ATOM    970  HB3 MET B 291     -21.297   6.849  57.158  1.00 40.95           H  
ANISOU  970  HB3 MET B 291     5742   5502   4314   -158      0   -238       H  
ATOM    971  HG2 MET B 291     -20.291   4.961  58.258  1.00 41.85           H  
ANISOU  971  HG2 MET B 291     5879   5542   4482   -165      3   -206       H  
ATOM    972  HG3 MET B 291     -19.002   5.975  57.566  1.00 41.85           H  
ANISOU  972  HG3 MET B 291     5879   5542   4482   -165      3   -206       H  
ATOM    973  HE1 MET B 291     -21.201   2.785  57.156  1.00 45.91           H  
ANISOU  973  HE1 MET B 291     6345   6076   5023   -238    124   -296       H  
ATOM    974  HE2 MET B 291     -21.478   3.667  55.635  1.00 45.91           H  
ANISOU  974  HE2 MET B 291     6345   6076   5023   -238    124   -296       H  
ATOM    975  HE3 MET B 291     -20.603   2.117  55.618  1.00 45.91           H  
ANISOU  975  HE3 MET B 291     6345   6076   5023   -238    124   -296       H  
ATOM    976  N   ASP B 292     -22.192   7.240  53.854  1.00 34.36           N  
ANISOU  976  N   ASP B 292     4857   4819   3378   -132    -17   -297       N  
ATOM    977  CA  ASP B 292     -23.634   7.552  53.856  1.00 33.84           C  
ANISOU  977  CA  ASP B 292     4761   4830   3266   -104    -34   -336       C  
ATOM    978  C   ASP B 292     -24.303   6.632  54.870  1.00 35.18           C  
ANISOU  978  C   ASP B 292     4905   4996   3465   -137      5   -368       C  
ATOM    979  O   ASP B 292     -24.271   5.402  54.680  1.00 37.11           O  
ANISOU  979  O   ASP B 292     5127   5232   3741   -193     54   -403       O  
ATOM    980  CB  ASP B 292     -24.246   7.402  52.465  1.00 37.65           C  
ANISOU  980  CB  ASP B 292     5206   5395   3703   -105    -42   -383       C  
ATOM    981  CG  ASP B 292     -24.029   8.595  51.558  1.00 40.22           C  
ANISOU  981  CG  ASP B 292     5575   5738   3969    -51    -86   -347       C  
ATOM    982  OD1 ASP B 292     -23.856   9.733  52.104  1.00 36.38           O  
ANISOU  982  OD1 ASP B 292     5136   5213   3474     -3   -117   -296       O  
ATOM    983  OD2 ASP B 292     -24.023   8.389  50.292  1.00 40.25           O1-
ANISOU  983  OD2 ASP B 292     5577   5786   3930    -60    -87   -369       O1-
ATOM    984  H   ASP B 292     -21.837   6.627  53.134  1.00 34.36           H  
ANISOU  984  H   ASP B 292     4857   4819   3378   -132    -17   -297       H  
ATOM    985  HA  ASP B 292     -23.791   8.593  54.137  1.00 33.84           H  
ANISOU  985  HA  ASP B 292     4761   4830   3266   -104    -34   -336       H  
ATOM    986  HB2 ASP B 292     -25.319   7.250  52.579  1.00 37.65           H  
ANISOU  986  HB2 ASP B 292     5206   5395   3703   -105    -42   -383       H  
ATOM    987  HB3 ASP B 292     -23.803   6.527  51.990  1.00 37.65           H  
ANISOU  987  HB3 ASP B 292     5206   5395   3703   -105    -42   -383       H  
ATOM    988  N   MET B 293     -24.819   7.188  55.955  1.00 34.88           N  
ANISOU  988  N   MET B 293     4883   4951   3418   -107     -5   -356       N  
ATOM    989  CA  MET B 293     -25.532   6.408  56.974  1.00 35.25           C  
ANISOU  989  CA  MET B 293     4918   4994   3482   -140     46   -384       C  
ATOM    990  C   MET B 293     -26.816   5.837  56.348  1.00 35.39           C  
ANISOU  990  C   MET B 293     4849   5104   3496   -170     76   -465       C  
ATOM    991  O   MET B 293     -27.272   6.354  55.332  1.00 31.86           O  
ANISOU  991  O   MET B 293     4356   4731   3017   -139     34   -492       O  
ATOM    992  CB  MET B 293     -25.866   7.266  58.191  1.00 38.83           C  
ANISOU  992  CB  MET B 293     5412   5429   3914    -97     34   -360       C  
ATOM    993  CG  MET B 293     -24.623   7.817  58.925  1.00 39.26           C  
ANISOU  993  CG  MET B 293     5551   5397   3970    -77     -3   -292       C  
ATOM    994  SD  MET B 293     -23.321   6.578  59.263  1.00 44.81           S  
ANISOU  994  SD  MET B 293     6288   6017   4722   -126     15   -258       S  
ATOM    995  CE  MET B 293     -23.941   5.853  60.764  1.00 47.93           C  
ANISOU  995  CE  MET B 293     6732   6379   5102   -146     69   -259       C  
ATOM    996  H   MET B 293     -24.719   8.184  56.086  1.00 34.88           H  
ANISOU  996  H   MET B 293     4883   4951   3418   -107     -5   -356       H  
ATOM    997  HA  MET B 293     -24.892   5.594  57.316  1.00 35.25           H  
ANISOU  997  HA  MET B 293     4918   4994   3482   -140     46   -384       H  
ATOM    998  HB2 MET B 293     -26.439   6.659  58.893  1.00 38.83           H  
ANISOU  998  HB2 MET B 293     5412   5429   3914    -97     34   -360       H  
ATOM    999  HB3 MET B 293     -26.472   8.110  57.861  1.00 38.83           H  
ANISOU  999  HB3 MET B 293     5412   5429   3914    -97     34   -360       H  
ATOM   1000  HG2 MET B 293     -24.949   8.235  59.877  1.00 39.26           H  
ANISOU 1000  HG2 MET B 293     5551   5397   3970    -77     -3   -292       H  
ATOM   1001  HG3 MET B 293     -24.189   8.606  58.311  1.00 39.26           H  
ANISOU 1001  HG3 MET B 293     5551   5397   3970    -77     -3   -292       H  
ATOM   1002  HE1 MET B 293     -24.024   6.622  61.532  1.00 47.93           H  
ANISOU 1002  HE1 MET B 293     6732   6379   5102   -146     69   -259       H  
ATOM   1003  HE2 MET B 293     -24.923   5.417  60.579  1.00 47.93           H  
ANISOU 1003  HE2 MET B 293     6732   6379   5102   -146     69   -259       H  
ATOM   1004  HE3 MET B 293     -23.256   5.075  61.102  1.00 47.93           H  
ANISOU 1004  HE3 MET B 293     6732   6379   5102   -146     69   -259       H  
ATOM   1005  N   LYS B 294     -27.276   4.718  56.858  1.00 35.71           N  
ANISOU 1005  N   LYS B 294     4871   5131   3565   -235    146   -502       N  
ATOM   1006  CA  LYS B 294     -28.521   4.094  56.426  1.00 36.48           C  
ANISOU 1006  CA  LYS B 294     4877   5312   3671   -284    184   -591       C  
ATOM   1007  C   LYS B 294     -29.608   5.169  56.378  1.00 36.99           C  
ANISOU 1007  C   LYS B 294     4874   5475   3705   -219    141   -621       C  
ATOM   1008  O   LYS B 294     -29.742   5.924  57.362  1.00 36.35           O  
ANISOU 1008  O   LYS B 294     4828   5371   3612   -170    141   -587       O  
ATOM   1009  CB  LYS B 294     -28.872   2.953  57.364  1.00 38.30           C  
ANISOU 1009  CB  LYS B 294     5122   5492   3937   -362    281   -613       C  
ATOM   1010  CG  LYS B 294     -29.976   2.037  56.872  1.00 40.96           C  
ANISOU 1010  CG  LYS B 294     5366   5897   4300   -445    338   -715       C  
ATOM   1011  CD  LYS B 294     -30.118   0.857  57.752  1.00 42.31           C  
ANISOU 1011  CD  LYS B 294     5579   5988   4507   -532    448   -724       C  
ATOM   1012  CE  LYS B 294     -31.434   0.173  57.659  1.00 42.63           C  
ANISOU 1012  CE  LYS B 294     5523   6096   4577   -622    522   -828       C  
ATOM   1013  NZ  LYS B 294     -31.414  -1.048  58.486  1.00 43.87           N1+
ANISOU 1013  NZ  LYS B 294     5753   6147   4768   -714    643   -825       N1+
ATOM   1014  H   LYS B 294     -26.741   4.267  57.586  1.00 35.71           H  
ANISOU 1014  H   LYS B 294     4871   5131   3565   -235    146   -502       H  
ATOM   1015  HA  LYS B 294     -28.422   3.666  55.429  1.00 36.48           H  
ANISOU 1015  HA  LYS B 294     4877   5312   3671   -284    184   -591       H  
ATOM   1016  HB2 LYS B 294     -29.187   3.382  58.315  1.00 38.30           H  
ANISOU 1016  HB2 LYS B 294     5122   5492   3937   -362    281   -613       H  
ATOM   1017  HB3 LYS B 294     -27.976   2.352  57.515  1.00 38.30           H  
ANISOU 1017  HB3 LYS B 294     5122   5492   3937   -362    281   -613       H  
ATOM   1018  HG2 LYS B 294     -29.738   1.702  55.862  1.00 40.96           H  
ANISOU 1018  HG2 LYS B 294     5366   5897   4300   -445    338   -715       H  
ATOM   1019  HG3 LYS B 294     -30.917   2.587  56.860  1.00 40.96           H  
ANISOU 1019  HG3 LYS B 294     5366   5897   4300   -445    338   -715       H  
ATOM   1020  HD2 LYS B 294     -29.975   1.182  58.783  1.00 42.31           H  
ANISOU 1020  HD2 LYS B 294     5579   5988   4507   -532    448   -724       H  
ATOM   1021  HD3 LYS B 294     -29.342   0.139  57.487  1.00 42.31           H  
ANISOU 1021  HD3 LYS B 294     5579   5988   4507   -532    448   -724       H  
ATOM   1022  HE2 LYS B 294     -31.632  -0.095  56.621  1.00 42.63           H  
ANISOU 1022  HE2 LYS B 294     5523   6096   4577   -622    522   -828       H  
ATOM   1023  HE3 LYS B 294     -32.217   0.841  58.017  1.00 42.63           H  
ANISOU 1023  HE3 LYS B 294     5523   6096   4577   -622    522   -828       H  
ATOM   1024  HZ1 LYS B 294     -30.689  -1.668  58.154  1.00 43.87           H  
ANISOU 1024  HZ1 LYS B 294     5753   6147   4768   -714    643   -825       H  
ATOM   1025  HZ2 LYS B 294     -31.231  -0.800  59.448  1.00 43.87           H  
ANISOU 1025  HZ2 LYS B 294     5753   6147   4768   -714    643   -825       H  
ATOM   1026  HZ3 LYS B 294     -32.309  -1.512  58.422  1.00 43.87           H  
ANISOU 1026  HZ3 LYS B 294     5753   6147   4768   -714    643   -825       H  
ATOM   1027  N   GLY B 295     -30.308   5.269  55.251  1.00 37.07           N  
ANISOU 1027  N   GLY B 295     4798   5589   3697   -209    100   -682       N  
ATOM   1028  CA  GLY B 295     -31.385   6.247  55.019  1.00 37.41           C  
ANISOU 1028  CA  GLY B 295     4763   5737   3713   -131     45   -716       C  
ATOM   1029  C   GLY B 295     -30.949   7.382  54.118  1.00 36.34           C  
ANISOU 1029  C   GLY B 295     4667   5620   3523    -36    -50   -667       C  
ATOM   1030  O   GLY B 295     -31.810   8.117  53.669  1.00 38.94           O  
ANISOU 1030  O   GLY B 295     4934   6039   3822     40   -109   -695       O  
ATOM   1031  H   GLY B 295     -30.085   4.629  54.502  1.00 37.07           H  
ANISOU 1031  H   GLY B 295     4798   5589   3697   -209    100   -682       H  
ATOM   1032  HA2 GLY B 295     -31.695   6.661  55.979  1.00 37.41           H  
ANISOU 1032  HA2 GLY B 295     4763   5737   3713   -131     45   -716       H  
ATOM   1033  HA3 GLY B 295     -32.228   5.736  54.555  1.00 37.41           H  
ANISOU 1033  HA3 GLY B 295     4763   5737   3713   -131     45   -716       H  
ATOM   1034  N   TYR B 296     -29.663   7.479  53.815  1.00 34.82           N  
ANISOU 1034  N   TYR B 296     4570   5343   3317    -40    -62   -599       N  
ATOM   1035  CA  TYR B 296     -29.051   8.682  53.203  1.00 34.91           C  
ANISOU 1035  CA  TYR B 296     4651   5336   3279     43   -129   -533       C  
ATOM   1036  C   TYR B 296     -28.382   8.344  51.871  1.00 36.26           C  
ANISOU 1036  C   TYR B 296     4845   5515   3417     17   -148   -531       C  
ATOM   1037  O   TYR B 296     -27.679   7.296  51.763  1.00 35.65           O  
ANISOU 1037  O   TYR B 296     4779   5393   3374    -65    -96   -541       O  
ATOM   1038  CB  TYR B 296     -28.043   9.290  54.149  1.00 34.20           C  
ANISOU 1038  CB  TYR B 296     4658   5132   3204     58   -118   -455       C  
ATOM   1039  CG  TYR B 296     -28.657   9.940  55.368  1.00 35.11           C  
ANISOU 1039  CG  TYR B 296     4778   5236   3327    104   -109   -451       C  
ATOM   1040  CD1 TYR B 296     -28.938   9.213  56.519  1.00 34.83           C  
ANISOU 1040  CD1 TYR B 296     4728   5178   3328     52    -45   -473       C  
ATOM   1041  CD2 TYR B 296     -28.944  11.294  55.372  1.00 36.09           C  
ANISOU 1041  CD2 TYR B 296     4934   5363   3415    202   -158   -423       C  
ATOM   1042  CE1 TYR B 296     -29.432   9.843  57.664  1.00 35.56           C  
ANISOU 1042  CE1 TYR B 296     4840   5254   3416     94    -27   -470       C  
ATOM   1043  CE2 TYR B 296     -29.482  11.924  56.483  1.00 34.89           C  
ANISOU 1043  CE2 TYR B 296     4793   5194   3267    249   -143   -425       C  
ATOM   1044  CZ  TYR B 296     -29.700  11.207  57.641  1.00 34.93           C  
ANISOU 1044  CZ  TYR B 296     4785   5180   3305    193    -76   -449       C  
ATOM   1045  OH  TYR B 296     -30.128  11.850  58.751  1.00 35.95           O  
ANISOU 1045  OH  TYR B 296     4938   5292   3429    238    -53   -454       O  
ATOM   1046  H   TYR B 296     -29.066   6.689  54.012  1.00 34.82           H  
ANISOU 1046  H   TYR B 296     4570   5343   3317    -40    -62   -599       H  
ATOM   1047  HA  TYR B 296     -29.844   9.404  53.011  1.00 34.91           H  
ANISOU 1047  HA  TYR B 296     4651   5336   3279     43   -129   -533       H  
ATOM   1048  HB2 TYR B 296     -27.476  10.047  53.606  1.00 34.20           H  
ANISOU 1048  HB2 TYR B 296     4658   5132   3204     58   -118   -455       H  
ATOM   1049  HB3 TYR B 296     -27.369   8.502  54.484  1.00 34.20           H  
ANISOU 1049  HB3 TYR B 296     4658   5132   3204     58   -118   -455       H  
ATOM   1050  HD1 TYR B 296     -28.772   8.146  56.528  1.00 34.83           H  
ANISOU 1050  HD1 TYR B 296     4728   5178   3328     52    -45   -473       H  
ATOM   1051  HD2 TYR B 296     -28.743  11.876  54.485  1.00 36.09           H  
ANISOU 1051  HD2 TYR B 296     4934   5363   3415    202   -158   -423       H  
ATOM   1052  HE1 TYR B 296     -29.605   9.272  58.564  1.00 35.56           H  
ANISOU 1052  HE1 TYR B 296     4840   5254   3416     94    -27   -470       H  
ATOM   1053  HE2 TYR B 296     -29.730  12.974  56.442  1.00 34.89           H  
ANISOU 1053  HE2 TYR B 296     4793   5194   3267    249   -143   -425       H  
ATOM   1054  HH  TYR B 296     -29.939  11.339  59.569  1.00 35.95           H  
ANISOU 1054  HH  TYR B 296     4938   5292   3429    238    -53   -454       H  
ATOM   1055  N   GLY B 297     -28.438   9.284  50.949  1.00 36.07           N  
ANISOU 1055  N   GLY B 297     4850   5528   3327     91   -212   -506       N  
ATOM   1056  CA  GLY B 297     -27.502   9.339  49.811  1.00 39.06           C  
ANISOU 1056  CA  GLY B 297     5297   5882   3662     80   -221   -473       C  
ATOM   1057  C   GLY B 297     -27.586   8.079  48.970  1.00 38.42           C  
ANISOU 1057  C   GLY B 297     5168   5852   3577      2   -196   -544       C  
ATOM   1058  O   GLY B 297     -28.703   7.701  48.581  1.00 38.28           O  
ANISOU 1058  O   GLY B 297     5066   5939   3538      0   -227   -622       O  
ATOM   1059  H   GLY B 297     -29.151   9.995  51.025  1.00 36.07           H  
ANISOU 1059  H   GLY B 297     4850   5528   3327     91   -212   -506       H  
ATOM   1060  HA2 GLY B 297     -26.486   9.446  50.191  1.00 39.06           H  
ANISOU 1060  HA2 GLY B 297     5297   5882   3662     80   -221   -473       H  
ATOM   1061  HA3 GLY B 297     -27.749  10.199  49.189  1.00 39.06           H  
ANISOU 1061  HA3 GLY B 297     5297   5882   3662     80   -221   -473       H  
ATOM   1062  N   GLU B 298     -26.492   7.358  48.863  1.00 39.02           N  
ANISOU 1062  N   GLU B 298     5284   5854   3687    -67   -135   -531       N  
ATOM   1063  CA  GLU B 298     -26.403   6.135  48.022  1.00 41.40           C  
ANISOU 1063  CA  GLU B 298     5561   6183   3987   -144    -98   -599       C  
ATOM   1064  C   GLU B 298     -26.525   4.897  48.893  1.00 38.65           C  
ANISOU 1064  C   GLU B 298     5166   5796   3723   -223    -30   -645       C  
ATOM   1065  O   GLU B 298     -26.483   3.813  48.335  1.00 37.09           O  
ANISOU 1065  O   GLU B 298     4952   5605   3537   -293     12   -708       O  
ATOM   1066  CB  GLU B 298     -25.096   6.116  47.250  1.00 44.03           C  
ANISOU 1066  CB  GLU B 298     5972   6454   4304   -161    -62   -558       C  
ATOM   1067  CG  GLU B 298     -25.046   7.125  46.140  1.00 49.49           C  
ANISOU 1067  CG  GLU B 298     6724   7186   4893   -100   -113   -525       C  
ATOM   1068  CD  GLU B 298     -23.839   6.946  45.240  1.00 60.04           C  
ANISOU 1068  CD  GLU B 298     8132   8473   6209   -134    -56   -502       C  
ATOM   1069  OE1 GLU B 298     -23.820   5.952  44.445  1.00 63.62           O  
ANISOU 1069  OE1 GLU B 298     8574   8957   6643   -189    -22   -570       O  
ATOM   1070  OE2 GLU B 298     -22.899   7.760  45.356  1.00 69.92           O1-
ANISOU 1070  OE2 GLU B 298     9447   9652   7469   -113    -37   -424       O1-
ATOM   1071  H   GLU B 298     -25.672   7.649  49.377  1.00 39.02           H  
ANISOU 1071  H   GLU B 298     5284   5854   3687    -67   -135   -531       H  
ATOM   1072  HA  GLU B 298     -27.223   6.141  47.304  1.00 41.40           H  
ANISOU 1072  HA  GLU B 298     5561   6183   3987   -144    -98   -599       H  
ATOM   1073  HB2 GLU B 298     -24.962   5.123  46.821  1.00 44.03           H  
ANISOU 1073  HB2 GLU B 298     5972   6454   4304   -161    -62   -558       H  
ATOM   1074  HB3 GLU B 298     -24.282   6.325  47.944  1.00 44.03           H  
ANISOU 1074  HB3 GLU B 298     5972   6454   4304   -161    -62   -558       H  
ATOM   1075  HG2 GLU B 298     -25.010   8.123  46.577  1.00 49.49           H  
ANISOU 1075  HG2 GLU B 298     6724   7186   4893   -100   -113   -525       H  
ATOM   1076  HG3 GLU B 298     -25.948   7.025  45.537  1.00 49.49           H  
ANISOU 1076  HG3 GLU B 298     6724   7186   4893   -100   -113   -525       H  
ATOM   1077  N   SER B 299     -26.662   5.054  50.221  1.00 35.27           N  
ANISOU 1077  N   SER B 299     4730   5322   3348   -214    -14   -614       N  
ATOM   1078  CA  SER B 299     -26.977   3.927  51.126  1.00 34.44           C  
ANISOU 1078  CA  SER B 299     4592   5181   3311   -285     54   -654       C  
ATOM   1079  C   SER B 299     -28.471   3.603  51.020  1.00 36.13           C  
ANISOU 1079  C   SER B 299     4709   5502   3518   -312     46   -747       C  
ATOM   1080  O   SER B 299     -29.225   4.464  50.590  1.00 38.43           O  
ANISOU 1080  O   SER B 299     4956   5887   3758   -249    -24   -762       O  
ATOM   1081  CB  SER B 299     -26.537   4.209  52.524  1.00 34.02           C  
ANISOU 1081  CB  SER B 299     4583   5043   3300   -265     74   -587       C  
ATOM   1082  OG  SER B 299     -25.104   4.237  52.603  1.00 31.85           O  
ANISOU 1082  OG  SER B 299     4377   4675   3049   -258     83   -519       O  
ATOM   1083  H   SER B 299     -26.545   5.976  50.616  1.00 35.27           H  
ANISOU 1083  H   SER B 299     4730   5322   3348   -214    -14   -614       H  
ATOM   1084  HA  SER B 299     -26.418   3.043  50.820  1.00 34.44           H  
ANISOU 1084  HA  SER B 299     4592   5181   3311   -285     54   -654       H  
ATOM   1085  HB2 SER B 299     -26.918   3.430  53.184  1.00 34.02           H  
ANISOU 1085  HB2 SER B 299     4583   5043   3300   -265     74   -587       H  
ATOM   1086  HB3 SER B 299     -26.933   5.175  52.837  1.00 34.02           H  
ANISOU 1086  HB3 SER B 299     4583   5043   3300   -265     74   -587       H  
ATOM   1087  HG  SER B 299     -24.867   4.418  53.515  1.00 31.85           H  
ANISOU 1087  HG  SER B 299     4377   4675   3049   -258     83   -519       H  
ATOM   1088  N   SER B 300     -28.843   2.352  51.230  1.00 36.43           N  
ANISOU 1088  N   SER B 300     4713   5528   3603   -405    116   -815       N  
ATOM   1089  CA  SER B 300     -30.251   1.906  51.235  1.00 38.46           C  
ANISOU 1089  CA  SER B 300     4862   5880   3871   -456    127   -916       C  
ATOM   1090  C   SER B 300     -31.043   2.741  52.254  1.00 37.11           C  
ANISOU 1090  C   SER B 300     4648   5744   3709   -400    114   -898       C  
ATOM   1091  O   SER B 300     -30.471   3.105  53.282  1.00 34.81           O  
ANISOU 1091  O   SER B 300     4428   5365   3434   -368    138   -818       O  
ATOM   1092  CB  SER B 300     -30.357   0.436  51.536  1.00 39.86           C  
ANISOU 1092  CB  SER B 300     5036   5999   4110   -575    228   -977       C  
ATOM   1093  OG  SER B 300     -29.690  -0.326  50.545  1.00 42.20           O  
ANISOU 1093  OG  SER B 300     5370   6264   4397   -621    244  -1006       O  
ATOM   1094  H   SER B 300     -28.124   1.662  51.396  1.00 36.43           H  
ANISOU 1094  H   SER B 300     4713   5528   3603   -405    116   -815       H  
ATOM   1095  HA  SER B 300     -30.675   2.058  50.243  1.00 38.46           H  
ANISOU 1095  HA  SER B 300     4862   5880   3871   -456    127   -916       H  
ATOM   1096  HB2 SER B 300     -31.409   0.150  51.560  1.00 39.86           H  
ANISOU 1096  HB2 SER B 300     5036   5999   4110   -575    228   -977       H  
ATOM   1097  HB3 SER B 300     -29.904   0.236  52.507  1.00 39.86           H  
ANISOU 1097  HB3 SER B 300     5036   5999   4110   -575    228   -977       H  
ATOM   1098  HG  SER B 300     -30.106  -0.133  49.702  1.00 42.20           H  
ANISOU 1098  HG  SER B 300     5370   6264   4397   -621    244  -1006       H  
ATOM   1099  N   ALA B 301     -32.322   2.979  51.973  1.00 36.02           N  
ANISOU 1099  N   ALA B 301     4392   5732   3560   -391     77   -977       N  
ATOM   1100  CA  ALA B 301     -33.252   3.755  52.805  1.00 35.60           C  
ANISOU 1100  CA  ALA B 301     4275   5734   3519   -333     69   -982       C  
ATOM   1101  C   ALA B 301     -34.559   3.018  52.902  1.00 37.37           C  
ANISOU 1101  C   ALA B 301     4359   6050   3789   -415    114  -1102       C  
ATOM   1102  O   ALA B 301     -35.557   3.487  52.363  1.00 42.03           O  
ANISOU 1102  O   ALA B 301     4829   6777   4364   -370     45  -1169       O  
ATOM   1103  CB  ALA B 301     -33.449   5.114  52.215  1.00 35.08           C  
ANISOU 1103  CB  ALA B 301     4196   5742   3391   -201    -44   -950       C  
ATOM   1104  H   ALA B 301     -32.685   2.593  51.113  1.00 36.02           H  
ANISOU 1104  H   ALA B 301     4392   5732   3560   -391     77   -977       H  
ATOM   1105  HA  ALA B 301     -32.840   3.877  53.807  1.00 35.60           H  
ANISOU 1105  HA  ALA B 301     4275   5734   3519   -333     69   -982       H  
ATOM   1106  HB1 ALA B 301     -32.491   5.632  52.167  1.00 35.08           H  
ANISOU 1106  HB1 ALA B 301     4196   5742   3391   -201    -44   -950       H  
ATOM   1107  HB2 ALA B 301     -33.861   5.018  51.210  1.00 35.08           H  
ANISOU 1107  HB2 ALA B 301     4196   5742   3391   -201    -44   -950       H  
ATOM   1108  HB3 ALA B 301     -34.139   5.684  52.837  1.00 35.08           H  
ANISOU 1108  HB3 ALA B 301     4196   5742   3391   -201    -44   -950       H  
ATOM   1109  N   PRO B 302     -34.614   1.841  53.566  1.00 36.96           N  
ANISOU 1109  N   PRO B 302     4317   5930   3797   -538    232  -1136       N  
ATOM   1110  CA  PRO B 302     -35.892   1.163  53.798  1.00 39.11           C  
ANISOU 1110  CA  PRO B 302     4455   6282   4124   -633    297  -1254       C  
ATOM   1111  C   PRO B 302     -36.845   2.062  54.588  1.00 38.14           C  
ANISOU 1111  C   PRO B 302     4244   6232   4015   -562    297  -1264       C  
ATOM   1112  O   PRO B 302     -36.413   2.926  55.320  1.00 38.51           O  
ANISOU 1112  O   PRO B 302     4372   6222   4040   -470    289  -1171       O  
ATOM   1113  CB  PRO B 302     -35.514  -0.121  54.551  1.00 39.41           C  
ANISOU 1113  CB  PRO B 302     4574   6186   4213   -762    438  -1251       C  
ATOM   1114  CG  PRO B 302     -34.166   0.213  55.183  1.00 39.11           C  
ANISOU 1114  CG  PRO B 302     4706   6007   4149   -695    439  -1111       C  
ATOM   1115  CD  PRO B 302     -33.493   1.153  54.189  1.00 37.22           C  
ANISOU 1115  CD  PRO B 302     4489   5805   3849   -586    310  -1062       C  
ATOM   1116  HA  PRO B 302     -36.429   0.931  52.878  1.00 39.11           H  
ANISOU 1116  HA  PRO B 302     4455   6282   4124   -633    297  -1254       H  
ATOM   1117  HB2 PRO B 302     -35.423  -0.962  53.864  1.00 39.41           H  
ANISOU 1117  HB2 PRO B 302     4574   6186   4213   -762    438  -1251       H  
ATOM   1118  HB3 PRO B 302     -36.254  -0.355  55.316  1.00 39.41           H  
ANISOU 1118  HB3 PRO B 302     4574   6186   4213   -762    438  -1251       H  
ATOM   1119  HG2 PRO B 302     -33.572  -0.690  55.320  1.00 39.11           H  
ANISOU 1119  HG2 PRO B 302     4706   6007   4149   -695    439  -1111       H  
ATOM   1120  HG3 PRO B 302     -34.304   0.706  56.145  1.00 39.11           H  
ANISOU 1120  HG3 PRO B 302     4706   6007   4149   -695    439  -1111       H  
ATOM   1121  HD2 PRO B 302     -32.838   1.858  54.701  1.00 37.22           H  
ANISOU 1121  HD2 PRO B 302     4489   5805   3849   -586    310  -1062       H  
ATOM   1122  HD3 PRO B 302     -32.919   0.594  53.450  1.00 37.22           H  
ANISOU 1122  HD3 PRO B 302     4489   5805   3849   -586    310  -1062       H  
ATOM   1123  N   PRO B 303     -38.167   1.987  54.349  1.00 40.33           N  
ANISOU 1123  N   PRO B 303     4344   6652   4328   -591    292  -1382       N  
ATOM   1124  CA  PRO B 303     -39.109   2.876  55.034  1.00 42.89           C  
ANISOU 1124  CA  PRO B 303     4568   7055   4672   -510    294  -1400       C  
ATOM   1125  C   PRO B 303     -39.402   2.524  56.514  1.00 43.60           C  
ANISOU 1125  C   PRO B 303     4684   7069   4813   -578    452  -1393       C  
ATOM   1126  O   PRO B 303     -39.910   3.388  57.195  1.00 45.22           O  
ANISOU 1126  O   PRO B 303     4852   7309   5022   -492    461  -1382       O  
ATOM   1127  CB  PRO B 303     -40.415   2.743  54.212  1.00 43.07           C  
ANISOU 1127  CB  PRO B 303     4373   7265   4727   -532    237  -1545       C  
ATOM   1128  CG  PRO B 303     -40.294   1.374  53.571  1.00 42.99           C  
ANISOU 1128  CG  PRO B 303     4356   7240   4739   -694    278  -1623       C  
ATOM   1129  CD  PRO B 303     -38.809   1.166  53.320  1.00 40.09           C  
ANISOU 1129  CD  PRO B 303     4191   6724   4316   -687    268  -1511       C  
ATOM   1130  HA  PRO B 303     -38.684   3.879  55.081  1.00 42.89           H  
ANISOU 1130  HA  PRO B 303     4568   7055   4672   -510    294  -1400       H  
ATOM   1131  HB2 PRO B 303     -40.479   3.524  53.454  1.00 43.07           H  
ANISOU 1131  HB2 PRO B 303     4373   7265   4727   -532    237  -1545       H  
ATOM   1132  HB3 PRO B 303     -41.290   2.793  54.860  1.00 43.07           H  
ANISOU 1132  HB3 PRO B 303     4373   7265   4727   -532    237  -1545       H  
ATOM   1133  HG2 PRO B 303     -40.846   1.344  52.632  1.00 42.99           H  
ANISOU 1133  HG2 PRO B 303     4356   7240   4739   -694    278  -1623       H  
ATOM   1134  HG3 PRO B 303     -40.677   0.605  54.242  1.00 42.99           H  
ANISOU 1134  HG3 PRO B 303     4356   7240   4739   -694    278  -1623       H  
ATOM   1135  HD2 PRO B 303     -38.538   0.116  53.435  1.00 40.09           H  
ANISOU 1135  HD2 PRO B 303     4191   6724   4316   -687    268  -1511       H  
ATOM   1136  HD3 PRO B 303     -38.532   1.506  52.322  1.00 40.09           H  
ANISOU 1136  HD3 PRO B 303     4191   6724   4316   -687    268  -1511       H  
ATOM   1137  N   GLU B 304     -39.231   1.264  56.925  1.00 44.53           N  
ANISOU 1137  N   GLU B 304     4853   7096   4969   -729    577  -1414       N  
ATOM   1138  CA  GLU B 304     -39.710   0.783  58.256  1.00 45.62           C  
ANISOU 1138  CA  GLU B 304     5008   7175   5152   -815    744  -1426       C  
ATOM   1139  C   GLU B 304     -38.920   1.477  59.360  1.00 44.37           C  
ANISOU 1139  C   GLU B 304     5016   6898   4943   -725    764  -1294       C  
ATOM   1140  O   GLU B 304     -37.688   1.552  59.253  1.00 42.29           O  
ANISOU 1140  O   GLU B 304     4904   6531   4633   -682    710  -1193       O  
ATOM   1141  CB  GLU B 304     -39.575  -0.726  58.393  1.00 49.50           C  
ANISOU 1141  CB  GLU B 304     5553   7570   5683   -991    871  -1461       C  
ATOM   1142  CG  GLU B 304     -40.583  -1.488  57.584  1.00 52.25           C  
ANISOU 1142  CG  GLU B 304     5724   8034   6096  -1114    889  -1616       C  
ATOM   1143  CD  GLU B 304     -40.257  -1.529  56.093  1.00 57.36           C  
ANISOU 1143  CD  GLU B 304     6331   8750   6714  -1091    744  -1653       C  
ATOM   1144  OE1 GLU B 304     -39.017  -1.318  55.729  1.00 51.32           O  
ANISOU 1144  OE1 GLU B 304     5717   7894   5887  -1016    670  -1546       O  
ATOM   1145  OE2 GLU B 304     -41.241  -1.731  55.264  1.00 62.71           O1-
ANISOU 1145  OE2 GLU B 304     6822   9579   7427  -1144    699  -1792       O1-
ATOM   1146  H   GLU B 304     -38.760   0.613  56.313  1.00 44.53           H  
ANISOU 1146  H   GLU B 304     4853   7096   4969   -729    577  -1414       H  
ATOM   1147  HA  GLU B 304     -40.768   1.028  58.343  1.00 45.62           H  
ANISOU 1147  HA  GLU B 304     5008   7175   5152   -815    744  -1426       H  
ATOM   1148  HB2 GLU B 304     -39.702  -0.991  59.443  1.00 49.50           H  
ANISOU 1148  HB2 GLU B 304     5553   7570   5683   -991    871  -1461       H  
ATOM   1149  HB3 GLU B 304     -38.577  -1.015  58.064  1.00 49.50           H  
ANISOU 1149  HB3 GLU B 304     5553   7570   5683   -991    871  -1461       H  
ATOM   1150  HG2 GLU B 304     -41.557  -1.016  57.712  1.00 52.25           H  
ANISOU 1150  HG2 GLU B 304     5724   8034   6096  -1114    889  -1616       H  
ATOM   1151  HG3 GLU B 304     -40.623  -2.511  57.957  1.00 52.25           H  
ANISOU 1151  HG3 GLU B 304     5724   8034   6096  -1114    889  -1616       H  
ATOM   1152  N   ILE B 305     -39.619   1.990  60.362  1.00 44.21           N  
ANISOU 1152  N   ILE B 305     4964   6902   4934   -697    839  -1304       N  
ATOM   1153  CA  ILE B 305     -39.030   2.764  61.483  1.00 43.72           C  
ANISOU 1153  CA  ILE B 305     5052   6744   4817   -608    858  -1197       C  
ATOM   1154  C   ILE B 305     -37.939   1.931  62.172  1.00 41.76           C  
ANISOU 1154  C   ILE B 305     5006   6324   4537   -677    926  -1104       C  
ATOM   1155  O   ILE B 305     -36.862   2.455  62.356  1.00 40.83           O  
ANISOU 1155  O   ILE B 305     5024   6126   4364   -595    852  -1002       O  
ATOM   1156  CB  ILE B 305     -40.127   3.207  62.461  1.00 45.46           C  
ANISOU 1156  CB  ILE B 305     5193   7020   5059   -596    962  -1250       C  
ATOM   1157  CG1 ILE B 305     -40.986   4.309  61.837  1.00 45.48           C  
ANISOU 1157  CG1 ILE B 305     5019   7179   5083   -473    863  -1315       C  
ATOM   1158  CG2 ILE B 305     -39.514   3.629  63.804  1.00 44.97           C  
ANISOU 1158  CG2 ILE B 305     5319   6834   4933   -552   1023  -1149       C  
ATOM   1159  CD1 ILE B 305     -42.306   4.510  62.520  1.00 49.54           C  
ANISOU 1159  CD1 ILE B 305     5388   7786   5651   -482    975  -1409       C  
ATOM   1160  H   ILE B 305     -40.618   1.845  60.363  1.00 44.21           H  
ANISOU 1160  H   ILE B 305     4964   6902   4934   -697    839  -1304       H  
ATOM   1161  HA  ILE B 305     -38.561   3.669  61.097  1.00 43.72           H  
ANISOU 1161  HA  ILE B 305     5052   6744   4817   -608    858  -1197       H  
ATOM   1162  HB  ILE B 305     -40.787   2.364  62.664  1.00 45.46           H  
ANISOU 1162  HB  ILE B 305     5193   7020   5059   -596    962  -1250       H  
ATOM   1163 HG12 ILE B 305     -41.175   4.049  60.795  1.00 45.48           H  
ANISOU 1163 HG12 ILE B 305     5019   7179   5083   -473    863  -1315       H  
ATOM   1164 HG13 ILE B 305     -40.430   5.245  61.883  1.00 45.48           H  
ANISOU 1164 HG13 ILE B 305     5019   7179   5083   -473    863  -1315       H  
ATOM   1165 HG21 ILE B 305     -38.954   2.794  64.226  1.00 44.97           H  
ANISOU 1165 HG21 ILE B 305     5319   6834   4933   -552   1023  -1149       H  
ATOM   1166 HG22 ILE B 305     -38.844   4.474  63.648  1.00 44.97           H  
ANISOU 1166 HG22 ILE B 305     5319   6834   4933   -552   1023  -1149       H  
ATOM   1167 HG23 ILE B 305     -40.309   3.918  64.491  1.00 44.97           H  
ANISOU 1167 HG23 ILE B 305     5319   6834   4933   -552   1023  -1149       H  
ATOM   1168 HD11 ILE B 305     -42.878   3.583  62.485  1.00 49.54           H  
ANISOU 1168 HD11 ILE B 305     5388   7786   5651   -482    975  -1409       H  
ATOM   1169 HD12 ILE B 305     -42.138   4.794  63.559  1.00 49.54           H  
ANISOU 1169 HD12 ILE B 305     5388   7786   5651   -482    975  -1409       H  
ATOM   1170 HD13 ILE B 305     -42.861   5.299  62.013  1.00 49.54           H  
ANISOU 1170 HD13 ILE B 305     5388   7786   5651   -482    975  -1409       H  
ATOM   1171  N   GLU B 306     -38.204   0.651  62.437  1.00 44.56           N  
ANISOU 1171  N   GLU B 306     5373   6627   4929   -822   1055  -1144       N  
ATOM   1172  CA  GLU B 306     -37.372  -0.210  63.318  1.00 45.41           C  
ANISOU 1172  CA  GLU B 306     5680   6567   5007   -885   1147  -1058       C  
ATOM   1173  C   GLU B 306     -36.046  -0.569  62.628  1.00 45.88           C  
ANISOU 1173  C   GLU B 306     5843   6541   5048   -862   1050   -985       C  
ATOM   1174  O   GLU B 306     -35.158  -1.031  63.329  1.00 44.88           O  
ANISOU 1174  O   GLU B 306     5886   6279   4888   -867   1083   -894       O  
ATOM   1175  CB  GLU B 306     -38.134  -1.449  63.749  1.00 50.65           C  
ANISOU 1175  CB  GLU B 306     6330   7196   5720  -1048   1324  -1125       C  
ATOM   1176  CG  GLU B 306     -38.524  -2.369  62.606  1.00 58.50           C  
ANISOU 1176  CG  GLU B 306     7205   8239   6784  -1160   1327  -1228       C  
ATOM   1177  CD  GLU B 306     -39.953  -2.210  62.095  1.00 63.17           C  
ANISOU 1177  CD  GLU B 306     7555   9002   7443  -1211   1347  -1377       C  
ATOM   1178  OE1 GLU B 306     -40.443  -3.155  61.416  1.00 71.65           O  
ANISOU 1178  OE1 GLU B 306     8537  10106   8579  -1343   1391  -1480       O  
ATOM   1179  OE2 GLU B 306     -40.565  -1.137  62.349  1.00 60.42           O1-
ANISOU 1179  OE2 GLU B 306     7108   8760   7090  -1117   1312  -1397       O1-
ATOM   1180  H   GLU B 306     -39.023   0.240  62.012  1.00 44.56           H  
ANISOU 1180  H   GLU B 306     5373   6627   4929   -822   1055  -1144       H  
ATOM   1181  HA  GLU B 306     -37.134   0.352  64.221  1.00 45.41           H  
ANISOU 1181  HA  GLU B 306     5680   6567   5007   -885   1147  -1058       H  
ATOM   1182  HB2 GLU B 306     -39.044  -1.131  64.257  1.00 50.65           H  
ANISOU 1182  HB2 GLU B 306     6330   7196   5720  -1048   1324  -1125       H  
ATOM   1183  HB3 GLU B 306     -37.508  -2.011  64.442  1.00 50.65           H  
ANISOU 1183  HB3 GLU B 306     6330   7196   5720  -1048   1324  -1125       H  
ATOM   1184  HG2 GLU B 306     -38.401  -3.397  62.945  1.00 58.50           H  
ANISOU 1184  HG2 GLU B 306     7205   8239   6784  -1160   1327  -1228       H  
ATOM   1185  HG3 GLU B 306     -37.846  -2.177  61.774  1.00 58.50           H  
ANISOU 1185  HG3 GLU B 306     7205   8239   6784  -1160   1327  -1228       H  
ATOM   1186  N   GLU B 307     -35.885  -0.241  61.331  1.00 44.26           N  
ANISOU 1186  N   GLU B 307     5544   6418   4855   -819    926  -1017       N  
ATOM   1187  CA  GLU B 307     -34.615  -0.436  60.576  1.00 43.50           C  
ANISOU 1187  CA  GLU B 307     5532   6255   4741   -786    833   -954       C  
ATOM   1188  C   GLU B 307     -33.585   0.598  61.027  1.00 41.99           C  
ANISOU 1188  C   GLU B 307     5451   6012   4493   -659    743   -840       C  
ATOM   1189  O   GLU B 307     -32.429   0.480  60.633  1.00 37.58           O  
ANISOU 1189  O   GLU B 307     4972   5385   3921   -629    681   -777       O  
ATOM   1190  CB  GLU B 307     -34.869  -0.322  59.078  1.00 46.33           C  
ANISOU 1190  CB  GLU B 307     5761   6726   5116   -781    739  -1030       C  
ATOM   1191  CG  GLU B 307     -35.501  -1.565  58.484  1.00 50.15           C  
ANISOU 1191  CG  GLU B 307     6169   7232   5655   -922    814  -1138       C  
ATOM   1192  CD  GLU B 307     -34.571  -2.764  58.489  1.00 52.55           C  
ANISOU 1192  CD  GLU B 307     6607   7387   5973   -995    876  -1099       C  
ATOM   1193  OE1 GLU B 307     -33.423  -2.624  58.008  1.00 54.19           O  
ANISOU 1193  OE1 GLU B 307     6895   7541   6154   -929    797  -1030       O  
ATOM   1194  OE2 GLU B 307     -34.948  -3.787  59.060  1.00 63.84           O1-
ANISOU 1194  OE2 GLU B 307     8073   8746   7440  -1109   1008  -1130       O1-
ATOM   1195  H   GLU B 307     -36.672   0.161  60.841  1.00 44.26           H  
ANISOU 1195  H   GLU B 307     5544   6418   4855   -819    926  -1017       H  
ATOM   1196  HA  GLU B 307     -34.226  -1.433  60.781  1.00 43.50           H  
ANISOU 1196  HA  GLU B 307     5532   6255   4741   -786    833   -954       H  
ATOM   1197  HB2 GLU B 307     -33.917  -0.144  58.578  1.00 46.33           H  
ANISOU 1197  HB2 GLU B 307     5761   6726   5116   -781    739  -1030       H  
ATOM   1198  HB3 GLU B 307     -35.535   0.523  58.903  1.00 46.33           H  
ANISOU 1198  HB3 GLU B 307     5761   6726   5116   -781    739  -1030       H  
ATOM   1199  HG2 GLU B 307     -35.786  -1.351  57.454  1.00 50.15           H  
ANISOU 1199  HG2 GLU B 307     6169   7232   5655   -922    814  -1138       H  
ATOM   1200  HG3 GLU B 307     -36.390  -1.813  59.063  1.00 50.15           H  
ANISOU 1200  HG3 GLU B 307     6169   7232   5655   -922    814  -1138       H  
ATOM   1201  N   TYR B 308     -34.010   1.571  61.837  1.00 40.06           N  
ANISOU 1201  N   TYR B 308     5205   5798   4218   -592    743   -824       N  
ATOM   1202  CA  TYR B 308     -33.209   2.748  62.203  1.00 39.25           C  
ANISOU 1202  CA  TYR B 308     5187   5665   4063   -473    651   -737       C  
ATOM   1203  C   TYR B 308     -33.094   2.872  63.731  1.00 39.20           C  
ANISOU 1203  C   TYR B 308     5304   5576   4012   -466    721   -682       C  
ATOM   1204  O   TYR B 308     -32.587   3.894  64.191  1.00 38.05           O  
ANISOU 1204  O   TYR B 308     5226   5411   3822   -376    655   -626       O  
ATOM   1205  CB  TYR B 308     -33.812   3.991  61.576  1.00 38.77           C  
ANISOU 1205  CB  TYR B 308     5014   5722   3996   -380    564   -775       C  
ATOM   1206  CG  TYR B 308     -33.860   3.949  60.078  1.00 38.18           C  
ANISOU 1206  CG  TYR B 308     4840   5728   3941   -375    481   -819       C  
ATOM   1207  CD1 TYR B 308     -32.790   4.379  59.316  1.00 37.54           C  
ANISOU 1207  CD1 TYR B 308     4815   5616   3833   -319    379   -759       C  
ATOM   1208  CD2 TYR B 308     -34.975   3.486  59.424  1.00 39.18           C  
ANISOU 1208  CD2 TYR B 308     4816   5963   4106   -430    505   -926       C  
ATOM   1209  CE1 TYR B 308     -32.843   4.372  57.938  1.00 38.49           C  
ANISOU 1209  CE1 TYR B 308     4861   5810   3954   -312    308   -797       C  
ATOM   1210  CE2 TYR B 308     -35.046   3.453  58.047  1.00 40.40           C  
ANISOU 1210  CE2 TYR B 308     4888   6199   4263   -423    420   -971       C  
ATOM   1211  CZ  TYR B 308     -33.976   3.876  57.295  1.00 39.86           C  
ANISOU 1211  CZ  TYR B 308     4895   6095   4156   -363    324   -904       C  
ATOM   1212  OH  TYR B 308     -34.055   3.852  55.936  1.00 38.35           O  
ANISOU 1212  OH  TYR B 308     4639   5983   3951   -356    246   -947       O  
ATOM   1213  H   TYR B 308     -34.940   1.493  62.222  1.00 40.06           H  
ANISOU 1213  H   TYR B 308     5205   5798   4218   -592    743   -824       H  
ATOM   1214  HA  TYR B 308     -32.197   2.632  61.816  1.00 39.25           H  
ANISOU 1214  HA  TYR B 308     5187   5665   4063   -473    651   -737       H  
ATOM   1215  HB2 TYR B 308     -33.215   4.852  61.877  1.00 38.77           H  
ANISOU 1215  HB2 TYR B 308     5014   5722   3996   -380    564   -775       H  
ATOM   1216  HB3 TYR B 308     -34.830   4.106  61.950  1.00 38.77           H  
ANISOU 1216  HB3 TYR B 308     5014   5722   3996   -380    564   -775       H  
ATOM   1217  HD1 TYR B 308     -31.895   4.727  59.810  1.00 37.54           H  
ANISOU 1217  HD1 TYR B 308     4815   5616   3833   -319    379   -759       H  
ATOM   1218  HD2 TYR B 308     -35.818   3.139  60.003  1.00 39.18           H  
ANISOU 1218  HD2 TYR B 308     4816   5963   4106   -430    505   -926       H  
ATOM   1219  HE1 TYR B 308     -32.012   4.749  57.360  1.00 38.49           H  
ANISOU 1219  HE1 TYR B 308     4861   5810   3954   -312    308   -797       H  
ATOM   1220  HE2 TYR B 308     -35.941   3.095  57.560  1.00 40.40           H  
ANISOU 1220  HE2 TYR B 308     4888   6199   4263   -423    420   -971       H  
ATOM   1221  HH  TYR B 308     -34.887   3.528  55.584  1.00 38.35           H  
ANISOU 1221  HH  TYR B 308     4639   5983   3951   -356    246   -947       H  
ATOM   1222  N   CYS B 309     -33.358   1.800  64.464  1.00 38.54           N  
ANISOU 1222  N   CYS B 309     5278   5430   3936   -560    846   -687       N  
ATOM   1223  CA  CYS B 309     -33.008   1.697  65.889  1.00 39.41           C  
ANISOU 1223  CA  CYS B 309     5549   5439   3986   -557    910   -617       C  
ATOM   1224  C   CYS B 309     -31.513   1.394  66.025  1.00 40.11           C  
ANISOU 1224  C   CYS B 309     5779   5414   4045   -524    835   -517       C  
ATOM   1225  O   CYS B 309     -30.912   0.837  65.079  1.00 41.46           O  
ANISOU 1225  O   CYS B 309     5925   5569   4259   -541    788   -514       O  
ATOM   1226  CB  CYS B 309     -33.884   0.697  66.620  1.00 40.55           C  
ANISOU 1226  CB  CYS B 309     5713   5553   4140   -669   1081   -656       C  
ATOM   1227  SG  CYS B 309     -33.459  -1.022  66.314  1.00 42.41           S  
ANISOU 1227  SG  CYS B 309     6017   5680   4416   -783   1156   -644       S  
ATOM   1228  H   CYS B 309     -33.821   1.018  64.024  1.00 38.54           H  
ANISOU 1228  H   CYS B 309     5278   5430   3936   -560    846   -687       H  
ATOM   1229  HA  CYS B 309     -33.204   2.654  66.373  1.00 39.41           H  
ANISOU 1229  HA  CYS B 309     5549   5439   3986   -557    910   -617       H  
ATOM   1230  HB2 CYS B 309     -34.916   0.854  66.307  1.00 40.55           H  
ANISOU 1230  HB2 CYS B 309     5713   5553   4140   -669   1081   -656       H  
ATOM   1231  HB3 CYS B 309     -33.797   0.885  67.690  1.00 40.55           H  
ANISOU 1231  HB3 CYS B 309     5713   5553   4140   -669   1081   -656       H  
ATOM   1232  HG  CYS B 309     -33.558  -1.279  65.007  1.00 42.41           H  
ANISOU 1232  HG  CYS B 309     6017   5680   4416   -783   1156   -644       H  
ATOM   1233  N   MET B 310     -30.904   1.898  67.075  1.00 40.72           N  
ANISOU 1233  N   MET B 310     5988   5430   4053   -467    806   -444       N  
ATOM   1234  CA  MET B 310     -29.434   1.874  67.259  1.00 40.85           C  
ANISOU 1234  CA  MET B 310     6119   5360   4042   -414    706   -352       C  
ATOM   1235  C   MET B 310     -28.950   0.424  67.208  1.00 42.18           C  
ANISOU 1235  C   MET B 310     6356   5435   4236   -474    758   -321       C  
ATOM   1236  O   MET B 310     -27.797   0.183  66.737  1.00 40.20           O  
ANISOU 1236  O   MET B 310     6129   5137   4007   -439    673   -273       O  
ATOM   1237  CB  MET B 310     -29.047   2.515  68.588  1.00 40.12           C  
ANISOU 1237  CB  MET B 310     6164   5219   3860   -359    684   -293       C  
ATOM   1238  CG  MET B 310     -29.098   4.042  68.472  1.00 41.52           C  
ANISOU 1238  CG  MET B 310     6301   5458   4015   -283    599   -308       C  
ATOM   1239  SD  MET B 310     -27.772   4.737  67.447  1.00 43.95           S  
ANISOU 1239  SD  MET B 310     6560   5772   4366   -226    440   -277       S  
ATOM   1240  CE  MET B 310     -28.564   6.263  66.889  1.00 44.32           C  
ANISOU 1240  CE  MET B 310     6512   5914   4416   -163    394   -329       C  
ATOM   1241  H   MET B 310     -31.469   2.325  67.796  1.00 40.72           H  
ANISOU 1241  H   MET B 310     5988   5430   4053   -467    806   -444       H  
ATOM   1242  HA  MET B 310     -28.962   2.446  66.461  1.00 40.85           H  
ANISOU 1242  HA  MET B 310     6119   5360   4042   -414    706   -352       H  
ATOM   1243  HB2 MET B 310     -28.044   2.182  68.856  1.00 40.12           H  
ANISOU 1243  HB2 MET B 310     6164   5219   3860   -359    684   -293       H  
ATOM   1244  HB3 MET B 310     -29.754   2.188  69.351  1.00 40.12           H  
ANISOU 1244  HB3 MET B 310     6164   5219   3860   -359    684   -293       H  
ATOM   1245  HG2 MET B 310     -29.034   4.478  69.467  1.00 41.52           H  
ANISOU 1245  HG2 MET B 310     6301   5458   4015   -283    599   -308       H  
ATOM   1246  HG3 MET B 310     -30.059   4.327  68.045  1.00 41.52           H  
ANISOU 1246  HG3 MET B 310     6301   5458   4015   -283    599   -308       H  
ATOM   1247  HE1 MET B 310     -29.411   6.022  66.245  1.00 44.32           H  
ANISOU 1247  HE1 MET B 310     6512   5914   4416   -163    394   -329       H  
ATOM   1248  HE2 MET B 310     -28.914   6.830  67.750  1.00 44.32           H  
ANISOU 1248  HE2 MET B 310     6512   5914   4416   -163    394   -329       H  
ATOM   1249  HE3 MET B 310     -27.844   6.859  66.328  1.00 44.32           H  
ANISOU 1249  HE3 MET B 310     6512   5914   4416   -163    394   -329       H  
ATOM   1250  N   GLU B 311     -29.780  -0.512  67.660  1.00 43.00           N  
ANISOU 1250  N   GLU B 311     6490   5506   4341   -560    901   -348       N  
ATOM   1251  CA  GLU B 311     -29.399  -1.935  67.734  1.00 46.60           C  
ANISOU 1251  CA  GLU B 311     7039   5850   4817   -619    970   -314       C  
ATOM   1252  C   GLU B 311     -29.163  -2.453  66.309  1.00 44.74           C  
ANISOU 1252  C   GLU B 311     6694   5636   4668   -648    938   -361       C  
ATOM   1253  O   GLU B 311     -28.158  -3.113  66.086  1.00 43.67           O  
ANISOU 1253  O   GLU B 311     6625   5416   4551   -626    902   -310       O  
ATOM   1254  CB  GLU B 311     -30.473  -2.744  68.443  1.00 50.22           C  
ANISOU 1254  CB  GLU B 311     7545   6271   5263   -722   1148   -345       C  
ATOM   1255  CG  GLU B 311     -30.265  -4.221  68.302  1.00 54.62           C  
ANISOU 1255  CG  GLU B 311     8182   6714   5857   -796   1235   -329       C  
ATOM   1256  CD  GLU B 311     -31.140  -5.086  69.168  1.00 59.16           C  
ANISOU 1256  CD  GLU B 311     8852   7217   6408   -901   1422   -338       C  
ATOM   1257  OE1 GLU B 311     -32.047  -4.529  69.856  1.00 64.02           O  
ANISOU 1257  OE1 GLU B 311     9449   7890   6984   -925   1497   -370       O  
ATOM   1258  OE2 GLU B 311     -30.904  -6.310  69.181  1.00 65.25           O1-
ANISOU 1258  OE2 GLU B 311     9725   7868   7201   -957   1501   -311       O1-
ATOM   1259  H   GLU B 311     -30.704  -0.239  67.963  1.00 43.00           H  
ANISOU 1259  H   GLU B 311     6490   5506   4341   -560    901   -348       H  
ATOM   1260  HA  GLU B 311     -28.482  -2.042  68.313  1.00 46.60           H  
ANISOU 1260  HA  GLU B 311     7039   5850   4817   -619    970   -314       H  
ATOM   1261  HB2 GLU B 311     -31.443  -2.485  68.018  1.00 50.22           H  
ANISOU 1261  HB2 GLU B 311     7545   6271   5263   -722   1148   -345       H  
ATOM   1262  HB3 GLU B 311     -30.461  -2.489  69.503  1.00 50.22           H  
ANISOU 1262  HB3 GLU B 311     7545   6271   5263   -722   1148   -345       H  
ATOM   1263  HG2 GLU B 311     -29.226  -4.439  68.551  1.00 54.62           H  
ANISOU 1263  HG2 GLU B 311     8182   6714   5857   -796   1235   -329       H  
ATOM   1264  HG3 GLU B 311     -30.453  -4.488  67.262  1.00 54.62           H  
ANISOU 1264  HG3 GLU B 311     8182   6714   5857   -796   1235   -329       H  
ATOM   1265  N   VAL B 312     -30.080  -2.153  65.395  1.00 41.84           N  
ANISOU 1265  N   VAL B 312     6166   5382   4348   -690    950   -458       N  
ATOM   1266  CA  VAL B 312     -29.997  -2.580  63.985  1.00 41.91           C  
ANISOU 1266  CA  VAL B 312     6069   5430   4426   -724    919   -518       C  
ATOM   1267  C   VAL B 312     -28.824  -1.835  63.328  1.00 41.12           C  
ANISOU 1267  C   VAL B 312     5958   5345   4322   -624    771   -470       C  
ATOM   1268  O   VAL B 312     -28.004  -2.482  62.697  1.00 41.15           O  
ANISOU 1268  O   VAL B 312     5982   5294   4360   -624    749   -454       O  
ATOM   1269  CB  VAL B 312     -31.328  -2.336  63.242  1.00 41.60           C  
ANISOU 1269  CB  VAL B 312     5858   5524   4424   -784    951   -637       C  
ATOM   1270  CG1 VAL B 312     -31.158  -2.460  61.734  1.00 41.04           C  
ANISOU 1270  CG1 VAL B 312     5681   5514   4396   -793    882   -695       C  
ATOM   1271  CG2 VAL B 312     -32.421  -3.267  63.737  1.00 41.27           C  
ANISOU 1271  CG2 VAL B 312     5810   5463   4407   -908   1113   -700       C  
ATOM   1272  H   VAL B 312     -30.877  -1.603  65.681  1.00 41.84           H  
ANISOU 1272  H   VAL B 312     6166   5382   4348   -690    950   -458       H  
ATOM   1273  HA  VAL B 312     -29.818  -3.654  63.931  1.00 41.91           H  
ANISOU 1273  HA  VAL B 312     6069   5430   4426   -724    919   -518       H  
ATOM   1274  HB  VAL B 312     -31.633  -1.313  63.462  1.00 41.60           H  
ANISOU 1274  HB  VAL B 312     5858   5524   4424   -784    951   -637       H  
ATOM   1275 HG11 VAL B 312     -30.396  -1.758  61.395  1.00 41.04           H  
ANISOU 1275 HG11 VAL B 312     5681   5514   4396   -793    882   -695       H  
ATOM   1276 HG12 VAL B 312     -30.852  -3.476  61.485  1.00 41.04           H  
ANISOU 1276 HG12 VAL B 312     5681   5514   4396   -793    882   -695       H  
ATOM   1277 HG13 VAL B 312     -32.104  -2.234  61.242  1.00 41.04           H  
ANISOU 1277 HG13 VAL B 312     5681   5514   4396   -793    882   -695       H  
ATOM   1278 HG21 VAL B 312     -32.141  -4.300  63.529  1.00 41.27           H  
ANISOU 1278 HG21 VAL B 312     5810   5463   4407   -908   1113   -700       H  
ATOM   1279 HG22 VAL B 312     -32.552  -3.135  64.811  1.00 41.27           H  
ANISOU 1279 HG22 VAL B 312     5810   5463   4407   -908   1113   -700       H  
ATOM   1280 HG23 VAL B 312     -33.355  -3.034  63.226  1.00 41.27           H  
ANISOU 1280 HG23 VAL B 312     5810   5463   4407   -908   1113   -700       H  
ATOM   1281  N   LEU B 313     -28.755  -0.520  63.492  1.00 39.39           N  
ANISOU 1281  N   LEU B 313     5710   5190   4065   -544    684   -451       N  
ATOM   1282  CA  LEU B 313     -27.719   0.309  62.846  1.00 38.51           C  
ANISOU 1282  CA  LEU B 313     5582   5097   3953   -462    555   -412       C  
ATOM   1283  C   LEU B 313     -26.322  -0.159  63.297  1.00 39.29           C  
ANISOU 1283  C   LEU B 313     5795   5084   4050   -425    517   -325       C  
ATOM   1284  O   LEU B 313     -25.462  -0.298  62.430  1.00 39.29           O  
ANISOU 1284  O   LEU B 313     5768   5073   4087   -405    464   -316       O  
ATOM   1285  CB  LEU B 313     -27.952   1.776  63.173  1.00 37.20           C  
ANISOU 1285  CB  LEU B 313     5395   4997   3744   -390    489   -404       C  
ATOM   1286  CG  LEU B 313     -29.233   2.376  62.630  1.00 37.33           C  
ANISOU 1286  CG  LEU B 313     5285   5131   3767   -396    502   -485       C  
ATOM   1287  CD1 LEU B 313     -29.481   3.734  63.266  1.00 38.43           C  
ANISOU 1287  CD1 LEU B 313     5437   5305   3860   -319    459   -469       C  
ATOM   1288  CD2 LEU B 313     -29.185   2.497  61.130  1.00 36.67           C  
ANISOU 1288  CD2 LEU B 313     5101   5118   3714   -391    442   -527       C  
ATOM   1289  H   LEU B 313     -29.439  -0.068  64.082  1.00 39.39           H  
ANISOU 1289  H   LEU B 313     5710   5190   4065   -544    684   -451       H  
ATOM   1290  HA  LEU B 313     -27.778   0.196  61.764  1.00 38.51           H  
ANISOU 1290  HA  LEU B 313     5582   5097   3953   -462    555   -412       H  
ATOM   1291  HB2 LEU B 313     -27.117   2.346  62.766  1.00 37.20           H  
ANISOU 1291  HB2 LEU B 313     5395   4997   3744   -390    489   -404       H  
ATOM   1292  HB3 LEU B 313     -27.968   1.879  64.258  1.00 37.20           H  
ANISOU 1292  HB3 LEU B 313     5395   4997   3744   -390    489   -404       H  
ATOM   1293  HG  LEU B 313     -30.057   1.709  62.883  1.00 37.33           H  
ANISOU 1293  HG  LEU B 313     5285   5131   3767   -396    502   -485       H  
ATOM   1294 HD11 LEU B 313     -29.544   3.622  64.348  1.00 38.43           H  
ANISOU 1294 HD11 LEU B 313     5437   5305   3860   -319    459   -469       H  
ATOM   1295 HD12 LEU B 313     -28.660   4.407  63.017  1.00 38.43           H  
ANISOU 1295 HD12 LEU B 313     5437   5305   3860   -319    459   -469       H  
ATOM   1296 HD13 LEU B 313     -30.417   4.147  62.889  1.00 38.43           H  
ANISOU 1296 HD13 LEU B 313     5437   5305   3860   -319    459   -469       H  
ATOM   1297 HD21 LEU B 313     -28.368   3.160  60.845  1.00 36.67           H  
ANISOU 1297 HD21 LEU B 313     5101   5118   3714   -391    442   -527       H  
ATOM   1298 HD22 LEU B 313     -29.024   1.512  60.691  1.00 36.67           H  
ANISOU 1298 HD22 LEU B 313     5101   5118   3714   -391    442   -527       H  
ATOM   1299 HD23 LEU B 313     -30.128   2.906  60.768  1.00 36.67           H  
ANISOU 1299 HD23 LEU B 313     5101   5118   3714   -391    442   -527       H  
ATOM   1300  N   CYS B 314     -26.133  -0.479  64.580  1.00 39.04           N  
ANISOU 1300  N   CYS B 314     5886   4972   3976   -416    550   -267       N  
ATOM   1301  CA  CYS B 314     -24.821  -0.911  65.124  1.00 40.43           C  
ANISOU 1301  CA  CYS B 314     6170   5047   4144   -365    498   -181       C  
ATOM   1302  C   CYS B 314     -24.445  -2.276  64.564  1.00 42.15           C  
ANISOU 1302  C   CYS B 314     6405   5189   4421   -401    552   -183       C  
ATOM   1303  O   CYS B 314     -23.310  -2.435  64.148  1.00 40.90           O  
ANISOU 1303  O   CYS B 314     6246   4995   4298   -352    485   -149       O  
ATOM   1304  CB  CYS B 314     -24.820  -0.935  66.642  1.00 42.36           C  
ANISOU 1304  CB  CYS B 314     6554   5229   4311   -344    517   -121       C  
ATOM   1305  SG  CYS B 314     -24.787   0.737  67.321  1.00 45.86           S  
ANISOU 1305  SG  CYS B 314     7001   5738   4684   -279    424   -109       S  
ATOM   1306  H   CYS B 314     -26.920  -0.424  65.210  1.00 39.04           H  
ANISOU 1306  H   CYS B 314     5886   4972   3976   -416    550   -267       H  
ATOM   1307  HA  CYS B 314     -24.074  -0.181  64.812  1.00 40.43           H  
ANISOU 1307  HA  CYS B 314     6170   5047   4144   -365    498   -181       H  
ATOM   1308  HB2 CYS B 314     -23.940  -1.477  66.988  1.00 42.36           H  
ANISOU 1308  HB2 CYS B 314     6554   5229   4311   -344    517   -121       H  
ATOM   1309  HB3 CYS B 314     -25.720  -1.442  66.990  1.00 42.36           H  
ANISOU 1309  HB3 CYS B 314     6554   5229   4311   -344    517   -121       H  
ATOM   1310  HG  CYS B 314     -25.868   1.406  66.911  1.00 45.86           H  
ANISOU 1310  HG  CYS B 314     7001   5738   4684   -279    424   -109       H  
ATOM   1311  N   LYS B 315     -25.380  -3.214  64.552  1.00 43.89           N  
ANISOU 1311  N   LYS B 315     6637   5384   4656   -488    676   -228       N  
ATOM   1312  CA  LYS B 315     -25.141  -4.585  64.057  1.00 46.02           C  
ANISOU 1312  CA  LYS B 315     6939   5565   4982   -533    747   -239       C  
ATOM   1313  C   LYS B 315     -24.761  -4.493  62.563  1.00 41.89           C  
ANISOU 1313  C   LYS B 315     6296   5099   4520   -533    698   -294       C  
ATOM   1314  O   LYS B 315     -23.905  -5.226  62.137  1.00 41.92           O  
ANISOU 1314  O   LYS B 315     6330   5031   4569   -512    695   -275       O  
ATOM   1315  CB  LYS B 315     -26.364  -5.464  64.340  1.00 46.96           C  
ANISOU 1315  CB  LYS B 315     7085   5653   5104   -646    899   -291       C  
ATOM   1316  CG  LYS B 315     -26.526  -5.883  65.793  1.00 53.80           C  
ANISOU 1316  CG  LYS B 315     8111   6423   5908   -650    973   -222       C  
ATOM   1317  CD  LYS B 315     -27.499  -7.033  65.991  1.00 57.28           C  
ANISOU 1317  CD  LYS B 315     8602   6794   6367   -773   1145   -265       C  
ATOM   1318  CE  LYS B 315     -28.289  -6.943  67.284  1.00 63.27           C  
ANISOU 1318  CE  LYS B 315     9456   7532   7053   -809   1241   -240       C  
ATOM   1319  NZ  LYS B 315     -27.425  -7.108  68.483  1.00 64.50           N1+
ANISOU 1319  NZ  LYS B 315     9806   7575   7128   -724   1210   -115       N1+
ATOM   1320  H   LYS B 315     -26.300  -2.981  64.898  1.00 43.89           H  
ANISOU 1320  H   LYS B 315     6637   5384   4656   -488    676   -228       H  
ATOM   1321  HA  LYS B 315     -24.312  -5.066  64.577  1.00 46.02           H  
ANISOU 1321  HA  LYS B 315     6939   5565   4982   -533    747   -239       H  
ATOM   1322  HB2 LYS B 315     -26.281  -6.366  63.734  1.00 46.96           H  
ANISOU 1322  HB2 LYS B 315     7085   5653   5104   -646    899   -291       H  
ATOM   1323  HB3 LYS B 315     -27.255  -4.910  64.046  1.00 46.96           H  
ANISOU 1323  HB3 LYS B 315     7085   5653   5104   -646    899   -291       H  
ATOM   1324  HG2 LYS B 315     -26.887  -5.025  66.361  1.00 53.80           H  
ANISOU 1324  HG2 LYS B 315     8111   6423   5908   -650    973   -222       H  
ATOM   1325  HG3 LYS B 315     -25.551  -6.187  66.174  1.00 53.80           H  
ANISOU 1325  HG3 LYS B 315     8111   6423   5908   -650    973   -222       H  
ATOM   1326  HD2 LYS B 315     -26.934  -7.965  65.996  1.00 57.28           H  
ANISOU 1326  HD2 LYS B 315     8602   6794   6367   -773   1145   -265       H  
ATOM   1327  HD3 LYS B 315     -28.201  -7.038  65.157  1.00 57.28           H  
ANISOU 1327  HD3 LYS B 315     8602   6794   6367   -773   1145   -265       H  
ATOM   1328  HE2 LYS B 315     -29.047  -7.726  67.287  1.00 63.27           H  
ANISOU 1328  HE2 LYS B 315     9456   7532   7053   -809   1241   -240       H  
ATOM   1329  HE3 LYS B 315     -28.774  -5.968  67.332  1.00 63.27           H  
ANISOU 1329  HE3 LYS B 315     9456   7532   7053   -809   1241   -240       H  
ATOM   1330  HZ1 LYS B 315     -26.970  -8.009  68.449  1.00 64.50           H  
ANISOU 1330  HZ1 LYS B 315     9806   7575   7128   -724   1210   -115       H  
ATOM   1331  HZ2 LYS B 315     -26.726  -6.379  68.497  1.00 64.50           H  
ANISOU 1331  HZ2 LYS B 315     9806   7575   7128   -724   1210   -115       H  
ATOM   1332  HZ3 LYS B 315     -27.991  -7.048  69.317  1.00 64.50           H  
ANISOU 1332  HZ3 LYS B 315     9806   7575   7128   -724   1210   -115       H  
ATOM   1333  N   GLU B 316     -25.300  -3.523  61.849  1.00 42.94           N  
ANISOU 1333  N   GLU B 316     6310   5358   4649   -538    652   -352       N  
ATOM   1334  CA  GLU B 316     -25.012  -3.325  60.397  1.00 42.49           C  
ANISOU 1334  CA  GLU B 316     6151   5365   4628   -537    605   -403       C  
ATOM   1335  C   GLU B 316     -23.602  -2.776  60.229  1.00 39.85           C  
ANISOU 1335  C   GLU B 316     5829   5010   4302   -446    505   -337       C  
ATOM   1336  O   GLU B 316     -22.920  -3.200  59.293  1.00 40.44           O  
ANISOU 1336  O   GLU B 316     5878   5068   4420   -442    500   -353       O  
ATOM   1337  CB  GLU B 316     -26.045  -2.412  59.761  1.00 43.60           C  
ANISOU 1337  CB  GLU B 316     6175   5644   4748   -557    580   -475       C  
ATOM   1338  CG  GLU B 316     -27.327  -3.129  59.435  1.00 44.95           C  
ANISOU 1338  CG  GLU B 316     6287   5853   4938   -660    673   -571       C  
ATOM   1339  CD  GLU B 316     -28.454  -2.220  59.000  1.00 49.66           C  
ANISOU 1339  CD  GLU B 316     6762   6594   5514   -667    642   -641       C  
ATOM   1340  OE1 GLU B 316     -29.524  -2.765  58.610  1.00 51.74           O  
ANISOU 1340  OE1 GLU B 316     6949   6911   5800   -754    705   -736       O  
ATOM   1341  OE2 GLU B 316     -28.295  -0.935  59.122  1.00 54.46           O1-
ANISOU 1341  OE2 GLU B 316     7350   7258   6083   -581    554   -603       O1-
ATOM   1342  H   GLU B 316     -25.936  -2.885  62.305  1.00 42.94           H  
ANISOU 1342  H   GLU B 316     6310   5358   4649   -538    652   -352       H  
ATOM   1343  HA  GLU B 316     -25.073  -4.285  59.884  1.00 42.49           H  
ANISOU 1343  HA  GLU B 316     6151   5365   4628   -537    605   -403       H  
ATOM   1344  HB2 GLU B 316     -25.630  -2.003  58.840  1.00 43.60           H  
ANISOU 1344  HB2 GLU B 316     6175   5644   4748   -557    580   -475       H  
ATOM   1345  HB3 GLU B 316     -26.266  -1.599  60.453  1.00 43.60           H  
ANISOU 1345  HB3 GLU B 316     6175   5644   4748   -557    580   -475       H  
ATOM   1346  HG2 GLU B 316     -27.650  -3.672  60.323  1.00 44.95           H  
ANISOU 1346  HG2 GLU B 316     6287   5853   4938   -660    673   -571       H  
ATOM   1347  HG3 GLU B 316     -27.128  -3.836  58.629  1.00 44.95           H  
ANISOU 1347  HG3 GLU B 316     6287   5853   4938   -660    673   -571       H  
ATOM   1348  N   MET B 317     -23.162  -1.924  61.141  1.00 37.99           N  
ANISOU 1348  N   MET B 317     5634   4772   4029   -381    436   -271       N  
ATOM   1349  CA  MET B 317     -21.815  -1.315  61.097  1.00 38.85           C  
ANISOU 1349  CA  MET B 317     5744   4867   4150   -304    337   -214       C  
ATOM   1350  C   MET B 317     -20.770  -2.366  61.459  1.00 36.83           C  
ANISOU 1350  C   MET B 317     5559   4500   3934   -271    345   -162       C  
ATOM   1351  O   MET B 317     -19.712  -2.352  60.856  1.00 33.96           O  
ANISOU 1351  O   MET B 317     5158   4128   3618   -231    300   -150       O  
ATOM   1352  CB  MET B 317     -21.702  -0.109  62.032  1.00 40.55           C  
ANISOU 1352  CB  MET B 317     5988   5109   4311   -255    260   -170       C  
ATOM   1353  CG  MET B 317     -22.539   1.117  61.559  1.00 42.59           C  
ANISOU 1353  CG  MET B 317     6173   5472   4538   -261    237   -214       C  
ATOM   1354  SD  MET B 317     -22.231   1.643  59.809  1.00 44.21           S  
ANISOU 1354  SD  MET B 317     6272   5748   4776   -260    201   -256       S  
ATOM   1355  CE  MET B 317     -20.457   1.896  59.862  1.00 46.22           C  
ANISOU 1355  CE  MET B 317     6546   5947   5070   -207    126   -192       C  
ATOM   1356  H   MET B 317     -23.776  -1.678  61.904  1.00 37.99           H  
ANISOU 1356  H   MET B 317     5634   4772   4029   -381    436   -271       H  
ATOM   1357  HA  MET B 317     -21.640  -0.954  60.083  1.00 38.85           H  
ANISOU 1357  HA  MET B 317     5744   4867   4150   -304    337   -214       H  
ATOM   1358  HB2 MET B 317     -20.655   0.188  62.089  1.00 40.55           H  
ANISOU 1358  HB2 MET B 317     5988   5109   4311   -255    260   -170       H  
ATOM   1359  HB3 MET B 317     -22.050  -0.405  63.022  1.00 40.55           H  
ANISOU 1359  HB3 MET B 317     5988   5109   4311   -255    260   -170       H  
ATOM   1360  HG2 MET B 317     -22.306   1.958  62.212  1.00 42.59           H  
ANISOU 1360  HG2 MET B 317     6173   5472   4538   -261    237   -214       H  
ATOM   1361  HG3 MET B 317     -23.595   0.864  61.656  1.00 42.59           H  
ANISOU 1361  HG3 MET B 317     6173   5472   4538   -261    237   -214       H  
ATOM   1362  HE1 MET B 317     -20.221   2.662  60.601  1.00 46.22           H  
ANISOU 1362  HE1 MET B 317     6546   5947   5070   -207    126   -192       H  
ATOM   1363  HE2 MET B 317     -19.965   0.963  60.136  1.00 46.22           H  
ANISOU 1363  HE2 MET B 317     6546   5947   5070   -207    126   -192       H  
ATOM   1364  HE3 MET B 317     -20.106   2.218  58.881  1.00 46.22           H  
ANISOU 1364  HE3 MET B 317     6546   5947   5070   -207    126   -192       H  
ATOM   1365  N   VAL B 318     -21.111  -3.315  62.315  1.00 37.92           N  
ANISOU 1365  N   VAL B 318     5793   4556   4057   -289    411   -138       N  
ATOM   1366  CA  VAL B 318     -20.221  -4.456  62.645  1.00 38.76           C  
ANISOU 1366  CA  VAL B 318     5982   4543   4200   -248    428    -86       C  
ATOM   1367  C   VAL B 318     -20.101  -5.352  61.401  1.00 38.87           C  
ANISOU 1367  C   VAL B 318     5949   4532   4287   -285    493   -144       C  
ATOM   1368  O   VAL B 318     -18.996  -5.697  61.059  1.00 41.12           O  
ANISOU 1368  O   VAL B 318     6225   4772   4625   -226    462   -121       O  
ATOM   1369  CB  VAL B 318     -20.710  -5.230  63.886  1.00 39.30           C  
ANISOU 1369  CB  VAL B 318     6192   4519   4220   -261    494    -40       C  
ATOM   1370  CG1 VAL B 318     -19.990  -6.548  64.064  1.00 39.36           C  
ANISOU 1370  CG1 VAL B 318     6294   4392   4268   -222    531      6       C  
ATOM   1371  CG2 VAL B 318     -20.575  -4.392  65.150  1.00 41.73           C  
ANISOU 1371  CG2 VAL B 318     6566   4842   4448   -208    418     23       C  
ATOM   1372  H   VAL B 318     -22.015  -3.261  62.763  1.00 37.92           H  
ANISOU 1372  H   VAL B 318     5793   4556   4057   -289    411   -138       H  
ATOM   1373  HA  VAL B 318     -19.232  -4.084  62.912  1.00 38.76           H  
ANISOU 1373  HA  VAL B 318     5982   4543   4200   -248    428    -86       H  
ATOM   1374  HB  VAL B 318     -21.765  -5.446  63.715  1.00 39.30           H  
ANISOU 1374  HB  VAL B 318     6192   4519   4220   -261    494    -40       H  
ATOM   1375 HG11 VAL B 318     -20.111  -7.152  63.165  1.00 39.36           H  
ANISOU 1375 HG11 VAL B 318     6294   4392   4268   -222    531      6       H  
ATOM   1376 HG12 VAL B 318     -18.930  -6.362  64.237  1.00 39.36           H  
ANISOU 1376 HG12 VAL B 318     6294   4392   4268   -222    531      6       H  
ATOM   1377 HG13 VAL B 318     -20.410  -7.079  64.918  1.00 39.36           H  
ANISOU 1377 HG13 VAL B 318     6294   4392   4268   -222    531      6       H  
ATOM   1378 HG21 VAL B 318     -19.523  -4.171  65.329  1.00 41.73           H  
ANISOU 1378 HG21 VAL B 318     6566   4842   4448   -208    418     23       H  
ATOM   1379 HG22 VAL B 318     -21.126  -3.460  65.028  1.00 41.73           H  
ANISOU 1379 HG22 VAL B 318     6566   4842   4448   -208    418     23       H  
ATOM   1380 HG23 VAL B 318     -20.979  -4.945  65.998  1.00 41.73           H  
ANISOU 1380 HG23 VAL B 318     6566   4842   4448   -208    418     23       H  
ATOM   1381  N   THR B 319     -21.204  -5.640  60.728  1.00 36.86           N  
ANISOU 1381  N   THR B 319     5655   4317   4035   -379    577   -226       N  
ATOM   1382  CA  THR B 319     -21.234  -6.436  59.495  1.00 37.87           C  
ANISOU 1382  CA  THR B 319     5740   4432   4218   -428    640   -299       C  
ATOM   1383  C   THR B 319     -20.386  -5.737  58.434  1.00 38.25           C  
ANISOU 1383  C   THR B 319     5694   4549   4292   -384    567   -314       C  
ATOM   1384  O   THR B 319     -19.663  -6.444  57.689  1.00 38.23           O  
ANISOU 1384  O   THR B 319     5686   4494   4344   -370    597   -333       O  
ATOM   1385  CB  THR B 319     -22.671  -6.657  59.034  1.00 38.98           C  
ANISOU 1385  CB  THR B 319     5838   4629   4343   -543    721   -394       C  
ATOM   1386  OG1 THR B 319     -23.331  -7.301  60.105  1.00 39.43           O  
ANISOU 1386  OG1 THR B 319     5989   4610   4382   -586    801   -372       O  
ATOM   1387  CG2 THR B 319     -22.781  -7.493  57.780  1.00 41.21           C  
ANISOU 1387  CG2 THR B 319     6084   4902   4672   -606    784   -482       C  
ATOM   1388  H   THR B 319     -22.081  -5.290  61.086  1.00 36.86           H  
ANISOU 1388  H   THR B 319     5655   4317   4035   -379    577   -226       H  
ATOM   1389  HA  THR B 319     -20.810  -7.424  59.676  1.00 37.87           H  
ANISOU 1389  HA  THR B 319     5740   4432   4218   -428    640   -299       H  
ATOM   1390  HB  THR B 319     -23.118  -5.697  58.778  1.00 38.98           H  
ANISOU 1390  HB  THR B 319     5838   4629   4343   -543    721   -394       H  
ATOM   1391 HG21 THR B 319     -22.242  -7.004  56.969  1.00 41.21           H  
ANISOU 1391 HG21 THR B 319     6084   4902   4672   -606    784   -482       H  
ATOM   1392 HG22 THR B 319     -22.350  -8.478  57.961  1.00 41.21           H  
ANISOU 1392 HG22 THR B 319     6084   4902   4672   -606    784   -482       H  
ATOM   1393 HG23 THR B 319     -23.830  -7.601  57.506  1.00 41.21           H  
ANISOU 1393 HG23 THR B 319     6084   4902   4672   -606    784   -482       H  
ATOM   1394  HG1 THR B 319     -23.278  -6.722  60.869  1.00 39.43           H  
ANISOU 1394  HG1 THR B 319     5989   4610   4382   -586    801   -372       H  
ATOM   1395  N   PHE B 320     -20.486  -4.408  58.366  1.00 36.70           N  
ANISOU 1395  N   PHE B 320     5433   4455   4055   -363    487   -307       N  
ATOM   1396  CA  PHE B 320     -19.719  -3.542  57.457  1.00 36.63           C  
ANISOU 1396  CA  PHE B 320     5347   4512   4058   -326    421   -312       C  
ATOM   1397  C   PHE B 320     -18.226  -3.790  57.676  1.00 36.98           C  
ANISOU 1397  C   PHE B 320     5407   4485   4159   -249    385   -253       C  
ATOM   1398  O   PHE B 320     -17.517  -4.080  56.695  1.00 34.40           O  
ANISOU 1398  O   PHE B 320     5037   4152   3880   -240    405   -280       O  
ATOM   1399  CB  PHE B 320     -20.087  -2.076  57.693  1.00 36.89           C  
ANISOU 1399  CB  PHE B 320     5343   4638   4035   -310    345   -296       C  
ATOM   1400  CG  PHE B 320     -19.327  -1.093  56.864  1.00 34.77           C  
ANISOU 1400  CG  PHE B 320     5014   4425   3772   -278    284   -291       C  
ATOM   1401  CD1 PHE B 320     -19.670  -0.868  55.554  1.00 36.21           C  
ANISOU 1401  CD1 PHE B 320     5142   4676   3939   -311    302   -350       C  
ATOM   1402  CD2 PHE B 320     -18.304  -0.357  57.406  1.00 37.19           C  
ANISOU 1402  CD2 PHE B 320     5324   4717   4092   -221    211   -231       C  
ATOM   1403  CE1 PHE B 320     -19.000   0.083  54.803  1.00 37.18           C  
ANISOU 1403  CE1 PHE B 320     5228   4843   4057   -285    258   -339       C  
ATOM   1404  CE2 PHE B 320     -17.631   0.588  56.653  1.00 37.74           C  
ANISOU 1404  CE2 PHE B 320     5341   4831   4168   -206    170   -228       C  
ATOM   1405  CZ  PHE B 320     -17.992   0.816  55.362  1.00 37.93           C  
ANISOU 1405  CZ  PHE B 320     5325   4914   4172   -238    199   -278       C  
ATOM   1406  H   PHE B 320     -21.142  -3.960  58.990  1.00 36.70           H  
ANISOU 1406  H   PHE B 320     5433   4455   4055   -363    487   -307       H  
ATOM   1407  HA  PHE B 320     -19.962  -3.777  56.421  1.00 36.63           H  
ANISOU 1407  HA  PHE B 320     5347   4512   4058   -326    421   -312       H  
ATOM   1408  HB2 PHE B 320     -19.904  -1.846  58.743  1.00 36.89           H  
ANISOU 1408  HB2 PHE B 320     5343   4638   4035   -310    345   -296       H  
ATOM   1409  HB3 PHE B 320     -21.148  -1.954  57.474  1.00 36.89           H  
ANISOU 1409  HB3 PHE B 320     5343   4638   4035   -310    345   -296       H  
ATOM   1410  HD1 PHE B 320     -20.470  -1.438  55.105  1.00 36.21           H  
ANISOU 1410  HD1 PHE B 320     5142   4676   3939   -311    302   -350       H  
ATOM   1411  HD2 PHE B 320     -18.020  -0.518  58.436  1.00 37.19           H  
ANISOU 1411  HD2 PHE B 320     5324   4717   4092   -221    211   -231       H  
ATOM   1412  HE1 PHE B 320     -19.275   0.246  53.771  1.00 37.18           H  
ANISOU 1412  HE1 PHE B 320     5228   4843   4057   -285    258   -339       H  
ATOM   1413  HE2 PHE B 320     -16.817   1.146  57.091  1.00 37.74           H  
ANISOU 1413  HE2 PHE B 320     5341   4831   4168   -206    170   -228       H  
ATOM   1414  HZ  PHE B 320     -17.485   1.572  54.782  1.00 37.93           H  
ANISOU 1414  HZ  PHE B 320     5325   4914   4172   -238    199   -278       H  
ATOM   1415  N   LEU B 321     -17.765  -3.678  58.926  1.00 35.02           N  
ANISOU 1415  N   LEU B 321     5215   4189   3903   -192    332   -179       N  
ATOM   1416  CA  LEU B 321     -16.365  -3.984  59.308  1.00 35.71           C  
ANISOU 1416  CA  LEU B 321     5311   4211   4046   -108    282   -122       C  
ATOM   1417  C   LEU B 321     -16.022  -5.407  58.849  1.00 37.48           C  
ANISOU 1417  C   LEU B 321     5565   4340   4335    -99    365   -140       C  
ATOM   1418  O   LEU B 321     -14.952  -5.570  58.239  1.00 37.04           O  
ANISOU 1418  O   LEU B 321     5453   4271   4348    -52    355   -143       O  
ATOM   1419  CB  LEU B 321     -16.178  -3.835  60.821  1.00 36.37           C  
ANISOU 1419  CB  LEU B 321     5474   4254   4089    -54    215    -45       C  
ATOM   1420  CG  LEU B 321     -16.358  -2.417  61.386  1.00 36.02           C  
ANISOU 1420  CG  LEU B 321     5413   4290   3984    -53    129    -28       C  
ATOM   1421  CD1 LEU B 321     -16.056  -2.401  62.872  1.00 37.46           C  
ANISOU 1421  CD1 LEU B 321     5687   4426   4120      3     62     42       C  
ATOM   1422  CD2 LEU B 321     -15.480  -1.403  60.658  1.00 36.84           C  
ANISOU 1422  CD2 LEU B 321     5413   4459   4127    -37     64    -41       C  
ATOM   1423  H   LEU B 321     -18.402  -3.369  59.646  1.00 35.02           H  
ANISOU 1423  H   LEU B 321     5215   4189   3903   -192    332   -179       H  
ATOM   1424  HA  LEU B 321     -15.690  -3.280  58.822  1.00 35.71           H  
ANISOU 1424  HA  LEU B 321     5311   4211   4046   -108    282   -122       H  
ATOM   1425  HB2 LEU B 321     -15.169  -4.166  61.066  1.00 36.37           H  
ANISOU 1425  HB2 LEU B 321     5474   4254   4089    -54    215    -45       H  
ATOM   1426  HB3 LEU B 321     -16.903  -4.484  61.312  1.00 36.37           H  
ANISOU 1426  HB3 LEU B 321     5474   4254   4089    -54    215    -45       H  
ATOM   1427  HG  LEU B 321     -17.397  -2.128  61.228  1.00 36.02           H  
ANISOU 1427  HG  LEU B 321     5413   4290   3984    -53    129    -28       H  
ATOM   1428 HD11 LEU B 321     -16.713  -3.104  63.384  1.00 37.46           H  
ANISOU 1428 HD11 LEU B 321     5687   4426   4120      3     62     42       H  
ATOM   1429 HD12 LEU B 321     -15.017  -2.689  63.035  1.00 37.46           H  
ANISOU 1429 HD12 LEU B 321     5687   4426   4120      3     62     42       H  
ATOM   1430 HD13 LEU B 321     -16.221  -1.398  63.265  1.00 37.46           H  
ANISOU 1430 HD13 LEU B 321     5687   4426   4120      3     62     42       H  
ATOM   1431 HD21 LEU B 321     -14.431  -1.665  60.797  1.00 36.84           H  
ANISOU 1431 HD21 LEU B 321     5413   4459   4127    -37     64    -41       H  
ATOM   1432 HD22 LEU B 321     -15.719  -1.413  59.595  1.00 36.84           H  
ANISOU 1432 HD22 LEU B 321     5413   4459   4127    -37     64    -41       H  
ATOM   1433 HD23 LEU B 321     -15.663  -0.407  61.063  1.00 36.84           H  
ANISOU 1433 HD23 LEU B 321     5413   4459   4127    -37     64    -41       H  
ATOM   1434  N   ASP B 322     -16.916  -6.375  59.110  1.00 37.56           N  
ANISOU 1434  N   ASP B 322     5657   4285   4327   -148    452   -156       N  
ATOM   1435  CA  ASP B 322     -16.707  -7.825  58.805  1.00 41.64           C  
ANISOU 1435  CA  ASP B 322     6233   4686   4902   -146    545   -173       C  
ATOM   1436  C   ASP B 322     -16.406  -7.965  57.306  1.00 38.78           C  
ANISOU 1436  C   ASP B 322     5787   4358   4591   -173    588   -253       C  
ATOM   1437  O   ASP B 322     -15.387  -8.512  56.987  1.00 40.86           O  
ANISOU 1437  O   ASP B 322     6041   4561   4923   -109    599   -244       O  
ATOM   1438  CB  ASP B 322     -17.920  -8.697  59.190  1.00 41.97           C  
ANISOU 1438  CB  ASP B 322     6372   4663   4912   -230    648   -197       C  
ATOM   1439  CG  ASP B 322     -18.066  -8.907  60.680  1.00 46.82           C  
ANISOU 1439  CG  ASP B 322     7106   5205   5480   -195    635   -111       C  
ATOM   1440  OD1 ASP B 322     -17.064  -8.603  61.422  1.00 48.59           O  
ANISOU 1440  OD1 ASP B 322     7350   5409   5703    -87    538    -30       O  
ATOM   1441  OD2 ASP B 322     -19.192  -9.353  61.121  1.00 45.22           O1-
ANISOU 1441  OD2 ASP B 322     6976   4968   5236   -278    722   -129       O1-
ATOM   1442  H   ASP B 322     -17.789  -6.106  59.541  1.00 37.56           H  
ANISOU 1442  H   ASP B 322     5657   4285   4327   -148    452   -156       H  
ATOM   1443  HA  ASP B 322     -15.870  -8.183  59.405  1.00 41.64           H  
ANISOU 1443  HA  ASP B 322     6233   4686   4902   -146    545   -173       H  
ATOM   1444  HB2 ASP B 322     -17.809  -9.671  58.714  1.00 41.97           H  
ANISOU 1444  HB2 ASP B 322     6372   4663   4912   -230    648   -197       H  
ATOM   1445  HB3 ASP B 322     -18.824  -8.213  58.820  1.00 41.97           H  
ANISOU 1445  HB3 ASP B 322     6372   4663   4912   -230    648   -197       H  
ATOM   1446  N   LYS B 323     -17.254  -7.418  56.455  1.00 36.22           N  
ANISOU 1446  N   LYS B 323     5403   4133   4226   -257    607   -325       N  
ATOM   1447  CA  LYS B 323     -17.181  -7.620  54.982  1.00 38.22           C  
ANISOU 1447  CA  LYS B 323     5599   4423   4501   -298    659   -410       C  
ATOM   1448  C   LYS B 323     -15.966  -6.896  54.424  1.00 36.07           C  
ANISOU 1448  C   LYS B 323     5249   4194   4262   -232    605   -390       C  
ATOM   1449  O   LYS B 323     -15.437  -7.358  53.468  1.00 37.12           O  
ANISOU 1449  O   LYS B 323     5358   4309   4435   -230    658   -437       O  
ATOM   1450  CB  LYS B 323     -18.436  -7.116  54.295  1.00 39.70           C  
ANISOU 1450  CB  LYS B 323     5744   4718   4621   -394    669   -486       C  
ATOM   1451  CG  LYS B 323     -19.722  -7.695  54.826  1.00 42.58           C  
ANISOU 1451  CG  LYS B 323     6158   5062   4958   -474    725   -518       C  
ATOM   1452  CD  LYS B 323     -20.374  -8.647  53.937  1.00 46.80           C  
ANISOU 1452  CD  LYS B 323     6700   5579   5503   -566    817   -621       C  
ATOM   1453  CE  LYS B 323     -21.685  -9.169  54.499  1.00 49.15           C  
ANISOU 1453  CE  LYS B 323     7031   5861   5781   -661    878   -661       C  
ATOM   1454  NZ  LYS B 323     -22.676  -9.368  53.428  1.00 51.86           N1+
ANISOU 1454  NZ  LYS B 323     7316   6285   6103   -768    915   -785       N1+
ATOM   1455  H   LYS B 323     -17.990  -6.832  56.822  1.00 36.22           H  
ANISOU 1455  H   LYS B 323     5403   4133   4226   -257    607   -325       H  
ATOM   1456  HA  LYS B 323     -17.093  -8.689  54.790  1.00 38.22           H  
ANISOU 1456  HA  LYS B 323     5599   4423   4501   -298    659   -410       H  
ATOM   1457  HB2 LYS B 323     -18.365  -7.362  53.236  1.00 39.70           H  
ANISOU 1457  HB2 LYS B 323     5744   4718   4621   -394    669   -486       H  
ATOM   1458  HB3 LYS B 323     -18.477  -6.033  54.414  1.00 39.70           H  
ANISOU 1458  HB3 LYS B 323     5744   4718   4621   -394    669   -486       H  
ATOM   1459  HG2 LYS B 323     -20.414  -6.873  55.010  1.00 42.58           H  
ANISOU 1459  HG2 LYS B 323     6158   5062   4958   -474    725   -518       H  
ATOM   1460  HG3 LYS B 323     -19.503  -8.203  55.765  1.00 42.58           H  
ANISOU 1460  HG3 LYS B 323     6158   5062   4958   -474    725   -518       H  
ATOM   1461  HD2 LYS B 323     -19.703  -9.491  53.776  1.00 46.80           H  
ANISOU 1461  HD2 LYS B 323     6700   5579   5503   -566    817   -621       H  
ATOM   1462  HD3 LYS B 323     -20.574  -8.155  52.985  1.00 46.80           H  
ANISOU 1462  HD3 LYS B 323     6700   5579   5503   -566    817   -621       H  
ATOM   1463  HE2 LYS B 323     -22.077  -8.449  55.218  1.00 49.15           H  
ANISOU 1463  HE2 LYS B 323     7031   5861   5781   -661    878   -661       H  
ATOM   1464  HE3 LYS B 323     -21.505 -10.121  54.999  1.00 49.15           H  
ANISOU 1464  HE3 LYS B 323     7031   5861   5781   -661    878   -661       H  
ATOM   1465  HZ1 LYS B 323     -22.847  -8.489  52.960  1.00 51.86           H  
ANISOU 1465  HZ1 LYS B 323     7316   6285   6103   -768    915   -785       H  
ATOM   1466  HZ2 LYS B 323     -22.322 -10.040  52.762  1.00 51.86           H  
ANISOU 1466  HZ2 LYS B 323     7316   6285   6103   -768    915   -785       H  
ATOM   1467  HZ3 LYS B 323     -23.538  -9.711  53.827  1.00 51.86           H  
ANISOU 1467  HZ3 LYS B 323     7316   6285   6103   -768    915   -785       H  
ATOM   1468  N   LEU B 324     -15.540  -5.808  55.063  1.00 35.10           N  
ANISOU 1468  N   LEU B 324     5091   4121   4122   -185    508   -327       N  
ATOM   1469  CA  LEU B 324     -14.335  -5.050  54.669  1.00 35.78           C  
ANISOU 1469  CA  LEU B 324     5099   4246   4249   -132    458   -305       C  
ATOM   1470  C   LEU B 324     -13.081  -5.703  55.243  1.00 35.55           C  
ANISOU 1470  C   LEU B 324     5070   4130   4309    -38    442   -257       C  
ATOM   1471  O   LEU B 324     -11.977  -5.357  54.782  1.00 36.55           O  
ANISOU 1471  O   LEU B 324     5116   4276   4494      4    426   -256       O  
ATOM   1472  CB  LEU B 324     -14.471  -3.612  55.136  1.00 36.85           C  
ANISOU 1472  CB  LEU B 324     5205   4465   4333   -132    365   -267       C  
ATOM   1473  CG  LEU B 324     -15.025  -2.666  54.101  1.00 39.01           C  
ANISOU 1473  CG  LEU B 324     5437   4837   4548   -189    369   -311       C  
ATOM   1474  CD1 LEU B 324     -15.434  -1.370  54.747  1.00 42.85           C  
ANISOU 1474  CD1 LEU B 324     5922   5384   4976   -188    286   -273       C  
ATOM   1475  CD2 LEU B 324     -14.008  -2.423  52.986  1.00 38.66           C  
ANISOU 1475  CD2 LEU B 324     5330   4813   4545   -180    397   -334       C  
ATOM   1476  H   LEU B 324     -16.069  -5.484  55.860  1.00 35.10           H  
ANISOU 1476  H   LEU B 324     5091   4121   4122   -185    508   -327       H  
ATOM   1477  HA  LEU B 324     -14.240  -5.057  53.583  1.00 35.78           H  
ANISOU 1477  HA  LEU B 324     5099   4246   4249   -132    458   -305       H  
ATOM   1478  HB2 LEU B 324     -13.484  -3.255  55.429  1.00 36.85           H  
ANISOU 1478  HB2 LEU B 324     5205   4465   4333   -132    365   -267       H  
ATOM   1479  HB3 LEU B 324     -15.135  -3.597  56.001  1.00 36.85           H  
ANISOU 1479  HB3 LEU B 324     5205   4465   4333   -132    365   -267       H  
ATOM   1480  HG  LEU B 324     -15.908  -3.122  53.653  1.00 39.01           H  
ANISOU 1480  HG  LEU B 324     5437   4837   4548   -189    369   -311       H  
ATOM   1481 HD11 LEU B 324     -16.182  -1.567  55.515  1.00 42.85           H  
ANISOU 1481 HD11 LEU B 324     5922   5384   4976   -188    286   -273       H  
ATOM   1482 HD12 LEU B 324     -14.562  -0.899  55.201  1.00 42.85           H  
ANISOU 1482 HD12 LEU B 324     5922   5384   4976   -188    286   -273       H  
ATOM   1483 HD13 LEU B 324     -15.854  -0.705  53.993  1.00 42.85           H  
ANISOU 1483 HD13 LEU B 324     5922   5384   4976   -188    286   -273       H  
ATOM   1484 HD21 LEU B 324     -13.111  -1.966  53.405  1.00 38.66           H  
ANISOU 1484 HD21 LEU B 324     5330   4813   4545   -180    397   -334       H  
ATOM   1485 HD22 LEU B 324     -13.748  -3.373  52.518  1.00 38.66           H  
ANISOU 1485 HD22 LEU B 324     5330   4813   4545   -180    397   -334       H  
ATOM   1486 HD23 LEU B 324     -14.440  -1.757  52.239  1.00 38.66           H  
ANISOU 1486 HD23 LEU B 324     5330   4813   4545   -180    397   -334       H  
ATOM   1487  N   GLY B 325     -13.244  -6.703  56.088  1.00 35.76           N  
ANISOU 1487  N   GLY B 325     5182   4058   4347     -6    460   -225       N  
ATOM   1488  CA  GLY B 325     -12.116  -7.426  56.688  1.00 36.94           C  
ANISOU 1488  CA  GLY B 325     5344   4116   4576    102    437   -173       C  
ATOM   1489  C   GLY B 325     -11.339  -6.537  57.634  1.00 35.88           C  
ANISOU 1489  C   GLY B 325     5167   4022   4444    171    307   -104       C  
ATOM   1490  O   GLY B 325     -10.135  -6.664  57.684  1.00 35.65           O  
ANISOU 1490  O   GLY B 325     5075   3975   4495    256    268    -84       O  
ATOM   1491  H   GLY B 325     -14.183  -6.983  56.332  1.00 35.76           H  
ANISOU 1491  H   GLY B 325     5182   4058   4347     -6    460   -225       H  
ATOM   1492  HA2 GLY B 325     -11.451  -7.769  55.895  1.00 36.94           H  
ANISOU 1492  HA2 GLY B 325     5344   4116   4576    102    437   -173       H  
ATOM   1493  HA3 GLY B 325     -12.497  -8.285  57.240  1.00 36.94           H  
ANISOU 1493  HA3 GLY B 325     5344   4116   4576    102    437   -173       H  
ATOM   1494  N   LEU B 326     -12.036  -5.675  58.366  1.00 37.32           N  
ANISOU 1494  N   LEU B 326     5380   4257   4542    134    245    -76       N  
ATOM   1495  CA  LEU B 326     -11.453  -4.786  59.409  1.00 38.41           C  
ANISOU 1495  CA  LEU B 326     5499   4431   4662    186    115    -16       C  
ATOM   1496  C   LEU B 326     -11.761  -5.376  60.784  1.00 38.92           C  
ANISOU 1496  C   LEU B 326     5691   4421   4676    233     80     51       C  
ATOM   1497  O   LEU B 326     -12.921  -5.596  61.070  1.00 38.06           O  
ANISOU 1497  O   LEU B 326     5672   4294   4496    174    137     47       O  
ATOM   1498  CB  LEU B 326     -12.047  -3.390  59.265  1.00 38.06           C  
ANISOU 1498  CB  LEU B 326     5420   4489   4551    114     80    -35       C  
ATOM   1499  CG  LEU B 326     -11.899  -2.751  57.887  1.00 40.13           C  
ANISOU 1499  CG  LEU B 326     5587   4822   4839     61    122    -94       C  
ATOM   1500  CD1 LEU B 326     -12.629  -1.411  57.824  1.00 40.22           C  
ANISOU 1500  CD1 LEU B 326     5592   4917   4773      1     88   -104       C  
ATOM   1501  CD2 LEU B 326     -10.452  -2.570  57.533  1.00 42.24           C  
ANISOU 1501  CD2 LEU B 326     5751   5097   5201    111     92    -94       C  
ATOM   1502  H   LEU B 326     -13.031  -5.619  58.204  1.00 37.32           H  
ANISOU 1502  H   LEU B 326     5380   4257   4542    134    245    -76       H  
ATOM   1503  HA  LEU B 326     -10.372  -4.712  59.293  1.00 38.41           H  
ANISOU 1503  HA  LEU B 326     5499   4431   4662    186    115    -16       H  
ATOM   1504  HB2 LEU B 326     -11.557  -2.740  59.991  1.00 38.06           H  
ANISOU 1504  HB2 LEU B 326     5420   4489   4551    114     80    -35       H  
ATOM   1505  HB3 LEU B 326     -13.111  -3.453  59.493  1.00 38.06           H  
ANISOU 1505  HB3 LEU B 326     5420   4489   4551    114     80    -35       H  
ATOM   1506  HG  LEU B 326     -12.352  -3.425  57.159  1.00 40.13           H  
ANISOU 1506  HG  LEU B 326     5587   4822   4839     61    122    -94       H  
ATOM   1507 HD11 LEU B 326     -13.683  -1.560  58.059  1.00 40.22           H  
ANISOU 1507 HD11 LEU B 326     5592   4917   4773      1     88   -104       H  
ATOM   1508 HD12 LEU B 326     -12.189  -0.723  58.546  1.00 40.22           H  
ANISOU 1508 HD12 LEU B 326     5592   4917   4773      1     88   -104       H  
ATOM   1509 HD13 LEU B 326     -12.536  -0.993  56.821  1.00 40.22           H  
ANISOU 1509 HD13 LEU B 326     5592   4917   4773      1     88   -104       H  
ATOM   1510 HD21 LEU B 326      -9.983  -1.898  58.252  1.00 42.24           H  
ANISOU 1510 HD21 LEU B 326     5751   5097   5201    111     92    -94       H  
ATOM   1511 HD22 LEU B 326      -9.948  -3.536  57.557  1.00 42.24           H  
ANISOU 1511 HD22 LEU B 326     5751   5097   5201    111     92    -94       H  
ATOM   1512 HD23 LEU B 326     -10.373  -2.144  56.533  1.00 42.24           H  
ANISOU 1512 HD23 LEU B 326     5751   5097   5201    111     92    -94       H  
ATOM   1513  N   SER B 327     -10.740  -5.688  61.560  1.00 38.90           N  
ANISOU 1513  N   SER B 327     5695   4376   4711    339     -4    107       N  
ATOM   1514  CA  SER B 327     -10.890  -6.200  62.925  1.00 42.31           C  
ANISOU 1514  CA  SER B 327     6262   4735   5080    400    -53    183       C  
ATOM   1515  C   SER B 327     -11.407  -5.064  63.829  1.00 42.12           C  
ANISOU 1515  C   SER B 327     6273   4780   4952    362   -133    205       C  
ATOM   1516  O   SER B 327     -12.268  -5.334  64.669  1.00 41.18           O  
ANISOU 1516  O   SER B 327     6286   4618   4742    344   -107    239       O  
ATOM   1517  CB  SER B 327      -9.596  -6.792  63.419  1.00 44.22           C  
ANISOU 1517  CB  SER B 327     6490   4923   5389    537   -137    234       C  
ATOM   1518  OG  SER B 327      -8.601  -5.785  63.501  1.00 47.40           O  
ANISOU 1518  OG  SER B 327     6761   5418   5831    569   -260    228       O  
ATOM   1519  H   SER B 327      -9.806  -5.568  61.194  1.00 38.90           H  
ANISOU 1519  H   SER B 327     5695   4376   4711    339     -4    107       H  
ATOM   1520  HA  SER B 327     -11.620  -7.009  62.945  1.00 42.31           H  
ANISOU 1520  HA  SER B 327     6262   4735   5080    400    -53    183       H  
ATOM   1521  HB2 SER B 327      -9.267  -7.568  62.728  1.00 44.22           H  
ANISOU 1521  HB2 SER B 327     6490   4923   5389    537   -137    234       H  
ATOM   1522  HB3 SER B 327      -9.752  -7.227  64.406  1.00 44.22           H  
ANISOU 1522  HB3 SER B 327     6490   4923   5389    537   -137    234       H  
ATOM   1523  HG  SER B 327      -7.794  -6.199  63.817  1.00 47.40           H  
ANISOU 1523  HG  SER B 327     6761   5418   5831    569   -260    228       H  
ATOM   1524  N   GLN B 328     -11.039  -3.829  63.531  1.00 42.05           N  
ANISOU 1524  N   GLN B 328     6153   4870   4954    334   -201    175       N  
ATOM   1525  CA  GLN B 328     -11.537  -2.648  64.250  1.00 43.95           C  
ANISOU 1525  CA  GLN B 328     6422   5175   5103    293   -267    181       C  
ATOM   1526  C   GLN B 328     -11.377  -1.385  63.389  1.00 41.70           C  
ANISOU 1526  C   GLN B 328     6013   4985   4847    232   -282    127       C  
ATOM   1527  O   GLN B 328     -10.631  -1.403  62.412  1.00 38.82           O  
ANISOU 1527  O   GLN B 328     5538   4638   4573    235   -263     95       O  
ATOM   1528  CB  GLN B 328     -10.788  -2.497  65.579  1.00 48.46           C  
ANISOU 1528  CB  GLN B 328     7042   5735   5636    378   -406    241       C  
ATOM   1529  CG  GLN B 328      -9.279  -2.459  65.408  1.00 52.24           C  
ANISOU 1529  CG  GLN B 328     7397   6233   6218    455   -504    242       C  
ATOM   1530  CD  GLN B 328      -8.548  -2.249  66.714  1.00 55.06           C  
ANISOU 1530  CD  GLN B 328     7793   6596   6532    537   -662    292       C  
ATOM   1531  OE1 GLN B 328      -9.148  -2.171  67.784  1.00 54.38           O  
ANISOU 1531  OE1 GLN B 328     7844   6490   6327    541   -695    333       O  
ATOM   1532  NE2 GLN B 328      -7.235  -2.148  66.627  1.00 57.97           N  
ANISOU 1532  NE2 GLN B 328     8034   6997   6995    602   -761    285       N  
ATOM   1533  H   GLN B 328     -10.385  -3.691  62.774  1.00 42.05           H  
ANISOU 1533  H   GLN B 328     6153   4870   4954    334   -201    175       H  
ATOM   1534  HA  GLN B 328     -12.599  -2.781  64.458  1.00 43.95           H  
ANISOU 1534  HA  GLN B 328     6422   5175   5103    293   -267    181       H  
ATOM   1535  HB2 GLN B 328     -11.044  -3.341  66.220  1.00 48.46           H  
ANISOU 1535  HB2 GLN B 328     7042   5735   5636    378   -406    241       H  
ATOM   1536  HB3 GLN B 328     -11.107  -1.570  66.054  1.00 48.46           H  
ANISOU 1536  HB3 GLN B 328     7042   5735   5636    378   -406    241       H  
ATOM   1537  HG2 GLN B 328      -9.025  -1.643  64.732  1.00 52.24           H  
ANISOU 1537  HG2 GLN B 328     7397   6233   6218    455   -504    242       H  
ATOM   1538  HG3 GLN B 328      -8.953  -3.405  64.975  1.00 52.24           H  
ANISOU 1538  HG3 GLN B 328     7397   6233   6218    455   -504    242       H  
ATOM   1539 HE21 GLN B 328      -6.684  -2.001  67.460  1.00 57.97           H  
ANISOU 1539 HE21 GLN B 328     8034   6997   6995    602   -761    285       H  
ATOM   1540 HE22 GLN B 328      -6.782  -2.218  65.727  1.00 57.97           H  
ANISOU 1540 HE22 GLN B 328     8034   6997   6995    602   -761    285       H  
ATOM   1541  N   ALA B 329     -12.068  -0.334  63.775  1.00 37.32           N  
ANISOU 1541  N   ALA B 329     5488   4479   4212    182   -307    119       N  
ATOM   1542  CA  ALA B 329     -11.896   1.011  63.244  1.00 37.52           C  
ANISOU 1542  CA  ALA B 329     5429   4579   4247    135   -339     82       C  
ATOM   1543  C   ALA B 329     -12.050   2.011  64.379  1.00 37.54           C  
ANISOU 1543  C   ALA B 329     5491   4606   4168    134   -431    100       C  
ATOM   1544  O   ALA B 329     -12.700   1.687  65.383  1.00 39.13           O  
ANISOU 1544  O   ALA B 329     5807   4777   4285    150   -434    131       O  
ATOM   1545  CB  ALA B 329     -12.904   1.260  62.135  1.00 36.63           C  
ANISOU 1545  CB  ALA B 329     5297   4501   4119     62   -236     35       C  
ATOM   1546  H   ALA B 329     -12.768  -0.470  64.491  1.00 37.32           H  
ANISOU 1546  H   ALA B 329     5488   4479   4212    182   -307    119       H  
ATOM   1547  HA  ALA B 329     -10.901   1.126  62.814  1.00 37.52           H  
ANISOU 1547  HA  ALA B 329     5429   4579   4247    135   -339     82       H  
ATOM   1548  HB1 ALA B 329     -12.749   0.537  61.334  1.00 36.63           H  
ANISOU 1548  HB1 ALA B 329     5297   4501   4119     62   -236     35       H  
ATOM   1549  HB2 ALA B 329     -13.914   1.153  62.531  1.00 36.63           H  
ANISOU 1549  HB2 ALA B 329     5297   4501   4119     62   -236     35       H  
ATOM   1550  HB3 ALA B 329     -12.772   2.269  61.744  1.00 36.63           H  
ANISOU 1550  HB3 ALA B 329     5297   4501   4119     62   -236     35       H  
ATOM   1551  N   VAL B 330     -11.488   3.180  64.206  1.00 37.58           N  
ANISOU 1551  N   VAL B 330     5428   4659   4194    109   -492     77       N  
ATOM   1552  CA  VAL B 330     -11.855   4.400  64.959  1.00 36.06           C  
ANISOU 1552  CA  VAL B 330     5287   4493   3922     83   -552     72       C  
ATOM   1553  C   VAL B 330     -13.191   4.856  64.429  1.00 37.79           C  
ANISOU 1553  C   VAL B 330     5540   4732   4087     32   -460     47       C  
ATOM   1554  O   VAL B 330     -13.369   4.853  63.176  1.00 37.47           O  
ANISOU 1554  O   VAL B 330     5433   4711   4092      0   -387     19       O  
ATOM   1555  CB  VAL B 330     -10.776   5.468  64.793  1.00 37.00           C  
ANISOU 1555  CB  VAL B 330     5317   4644   4096     62   -632     48       C  
ATOM   1556  CG1 VAL B 330     -11.105   6.734  65.525  1.00 38.05           C  
ANISOU 1556  CG1 VAL B 330     5511   4792   4153     31   -689     34       C  
ATOM   1557  CG2 VAL B 330      -9.414   4.935  65.221  1.00 38.50           C  
ANISOU 1557  CG2 VAL B 330     5441   4828   4358    118   -727     63       C  
ATOM   1558  H   VAL B 330     -10.756   3.254  63.514  1.00 37.58           H  
ANISOU 1558  H   VAL B 330     5428   4659   4194    109   -492     77       H  
ATOM   1559  HA  VAL B 330     -11.931   4.204  66.029  1.00 36.06           H  
ANISOU 1559  HA  VAL B 330     5287   4493   3922     83   -552     72       H  
ATOM   1560  HB  VAL B 330     -10.737   5.715  63.732  1.00 37.00           H  
ANISOU 1560  HB  VAL B 330     5317   4644   4096     62   -632     48       H  
ATOM   1561 HG11 VAL B 330     -12.068   7.112  65.182  1.00 38.05           H  
ANISOU 1561 HG11 VAL B 330     5511   4792   4153     31   -689     34       H  
ATOM   1562 HG12 VAL B 330     -11.154   6.533  66.595  1.00 38.05           H  
ANISOU 1562 HG12 VAL B 330     5511   4792   4153     31   -689     34       H  
ATOM   1563 HG13 VAL B 330     -10.332   7.478  65.330  1.00 38.05           H  
ANISOU 1563 HG13 VAL B 330     5511   4792   4153     31   -689     34       H  
ATOM   1564 HG21 VAL B 330      -9.439   4.684  66.281  1.00 38.50           H  
ANISOU 1564 HG21 VAL B 330     5441   4828   4358    118   -727     63       H  
ATOM   1565 HG22 VAL B 330      -9.174   4.043  64.642  1.00 38.50           H  
ANISOU 1565 HG22 VAL B 330     5441   4828   4358    118   -727     63       H  
ATOM   1566 HG23 VAL B 330      -8.654   5.697  65.046  1.00 38.50           H  
ANISOU 1566 HG23 VAL B 330     5441   4828   4358    118   -727     63       H  
ATOM   1567  N   PHE B 331     -14.139   5.119  65.311  1.00 36.15           N  
ANISOU 1567  N   PHE B 331     5432   4520   3784     30   -456     54       N  
ATOM   1568  CA  PHE B 331     -15.462   5.651  64.937  1.00 34.42           C  
ANISOU 1568  CA  PHE B 331     5235   4329   3513     -7   -380     25       C  
ATOM   1569  C   PHE B 331     -15.562   7.100  65.428  1.00 33.78           C  
ANISOU 1569  C   PHE B 331     5185   4267   3382    -17   -435     10       C  
ATOM   1570  O   PHE B 331     -15.352   7.384  66.632  1.00 33.27           O  
ANISOU 1570  O   PHE B 331     5196   4185   3260      2   -503     24       O  
ATOM   1571  CB  PHE B 331     -16.578   4.758  65.469  1.00 34.17           C  
ANISOU 1571  CB  PHE B 331     5282   4277   3423     -6   -304     34       C  
ATOM   1572  CG  PHE B 331     -16.770   3.489  64.692  1.00 34.15           C  
ANISOU 1572  CG  PHE B 331     5248   4256   3473    -17   -221     29       C  
ATOM   1573  CD1 PHE B 331     -15.986   2.376  64.944  1.00 35.14           C  
ANISOU 1573  CD1 PHE B 331     5391   4325   3637     18   -233     65       C  
ATOM   1574  CD2 PHE B 331     -17.726   3.415  63.684  1.00 33.61           C  
ANISOU 1574  CD2 PHE B 331     5132   4224   3414    -60   -135    -14       C  
ATOM   1575  CE1 PHE B 331     -16.156   1.213  64.210  1.00 36.32           C  
ANISOU 1575  CE1 PHE B 331     5519   4444   3836      6   -149     54       C  
ATOM   1576  CE2 PHE B 331     -17.889   2.260  62.956  1.00 34.77           C  
ANISOU 1576  CE2 PHE B 331     5253   4350   3606    -79    -60    -30       C  
ATOM   1577  CZ  PHE B 331     -17.113   1.155  63.223  1.00 35.66           C  
ANISOU 1577  CZ  PHE B 331     5394   4397   3760    -50    -60      4       C  
ATOM   1578  H   PHE B 331     -13.948   4.947  66.288  1.00 36.15           H  
ANISOU 1578  H   PHE B 331     5432   4520   3784     30   -456     54       H  
ATOM   1579  HA  PHE B 331     -15.580   5.653  63.853  1.00 34.42           H  
ANISOU 1579  HA  PHE B 331     5235   4329   3513     -7   -380     25       H  
ATOM   1580  HB2 PHE B 331     -17.511   5.322  65.440  1.00 34.17           H  
ANISOU 1580  HB2 PHE B 331     5282   4277   3423     -6   -304     34       H  
ATOM   1581  HB3 PHE B 331     -16.344   4.496  66.501  1.00 34.17           H  
ANISOU 1581  HB3 PHE B 331     5282   4277   3423     -6   -304     34       H  
ATOM   1582  HD1 PHE B 331     -15.235   2.415  65.719  1.00 35.14           H  
ANISOU 1582  HD1 PHE B 331     5391   4325   3637     18   -233     65       H  
ATOM   1583  HD2 PHE B 331     -18.346   4.273  63.471  1.00 33.61           H  
ANISOU 1583  HD2 PHE B 331     5132   4224   3414    -60   -135    -14       H  
ATOM   1584  HE1 PHE B 331     -15.537   0.352  64.413  1.00 36.32           H  
ANISOU 1584  HE1 PHE B 331     5519   4444   3836      6   -149     54       H  
ATOM   1585  HE2 PHE B 331     -18.630   2.220  62.171  1.00 34.77           H  
ANISOU 1585  HE2 PHE B 331     5253   4350   3606    -79    -60    -30       H  
ATOM   1586  HZ  PHE B 331     -17.255   0.245  62.659  1.00 35.66           H  
ANISOU 1586  HZ  PHE B 331     5394   4397   3760    -50    -60      4       H  
ATOM   1587  N   ILE B 332     -15.707   8.003  64.480  1.00 33.94           N  
ANISOU 1587  N   ILE B 332     5155   4316   3426    -44   -414    -18       N  
ATOM   1588  CA  ILE B 332     -15.923   9.438  64.705  1.00 33.09           C  
ANISOU 1588  CA  ILE B 332     5080   4215   3279    -55   -446    -36       C  
ATOM   1589  C   ILE B 332     -17.310   9.772  64.169  1.00 33.93           C  
ANISOU 1589  C   ILE B 332     5198   4350   3345    -55   -368    -58       C  
ATOM   1590  O   ILE B 332     -17.567   9.500  62.968  1.00 33.73           O  
ANISOU 1590  O   ILE B 332     5110   4351   3355    -66   -315    -68       O  
ATOM   1591  CB  ILE B 332     -14.833  10.264  64.033  1.00 33.05           C  
ANISOU 1591  CB  ILE B 332     5012   4206   3338    -83   -487    -45       C  
ATOM   1592  CG1 ILE B 332     -13.441   9.812  64.463  1.00 34.26           C  
ANISOU 1592  CG1 ILE B 332     5121   4347   3551    -81   -564    -33       C  
ATOM   1593  CG2 ILE B 332     -15.063  11.759  64.304  1.00 32.61           C  
ANISOU 1593  CG2 ILE B 332     5010   4138   3241    -98   -513    -65       C  
ATOM   1594  CD1 ILE B 332     -12.324  10.618  63.875  1.00 35.49           C  
ANISOU 1594  CD1 ILE B 332     5201   4501   3781   -123   -597    -51       C  
ATOM   1595  H   ILE B 332     -15.666   7.683  63.523  1.00 33.94           H  
ANISOU 1595  H   ILE B 332     5155   4316   3426    -44   -414    -18       H  
ATOM   1596  HA  ILE B 332     -15.869   9.680  65.766  1.00 33.09           H  
ANISOU 1596  HA  ILE B 332     5080   4215   3279    -55   -446    -36       H  
ATOM   1597  HB  ILE B 332     -14.890  10.103  62.956  1.00 33.05           H  
ANISOU 1597  HB  ILE B 332     5012   4206   3338    -83   -487    -45       H  
ATOM   1598 HG12 ILE B 332     -13.310   8.774  64.159  1.00 34.26           H  
ANISOU 1598 HG12 ILE B 332     5121   4347   3551    -81   -564    -33       H  
ATOM   1599 HG13 ILE B 332     -13.379   9.883  65.549  1.00 34.26           H  
ANISOU 1599 HG13 ILE B 332     5121   4347   3551    -81   -564    -33       H  
ATOM   1600 HG21 ILE B 332     -16.046  12.049  63.932  1.00 32.61           H  
ANISOU 1600 HG21 ILE B 332     5010   4138   3241    -98   -513    -65       H  
ATOM   1601 HG22 ILE B 332     -15.011  11.946  65.377  1.00 32.61           H  
ANISOU 1601 HG22 ILE B 332     5010   4138   3241    -98   -513    -65       H  
ATOM   1602 HG23 ILE B 332     -14.296  12.343  63.796  1.00 32.61           H  
ANISOU 1602 HG23 ILE B 332     5010   4138   3241    -98   -513    -65       H  
ATOM   1603 HD11 ILE B 332     -12.368  10.560  62.787  1.00 35.49           H  
ANISOU 1603 HD11 ILE B 332     5201   4501   3781   -123   -597    -51       H  
ATOM   1604 HD12 ILE B 332     -12.422  11.657  64.188  1.00 35.49           H  
ANISOU 1604 HD12 ILE B 332     5201   4501   3781   -123   -597    -51       H  
ATOM   1605 HD13 ILE B 332     -11.369  10.223  64.222  1.00 35.49           H  
ANISOU 1605 HD13 ILE B 332     5201   4501   3781   -123   -597    -51       H  
ATOM   1606  N   GLY B 333     -18.184  10.266  65.031  1.00 31.92           N  
ANISOU 1606  N   GLY B 333     5016   4094   3016    -38   -361    -69       N  
ATOM   1607  CA  GLY B 333     -19.566  10.583  64.668  1.00 32.05           C  
ANISOU 1607  CA  GLY B 333     5033   4146   2998    -26   -292    -95       C  
ATOM   1608  C   GLY B 333     -19.939  11.983  65.083  1.00 32.94           C  
ANISOU 1608  C   GLY B 333     5202   4249   3065     -5   -313   -113       C  
ATOM   1609  O   GLY B 333     -19.294  12.541  66.014  1.00 30.42           O  
ANISOU 1609  O   GLY B 333     4948   3891   2720     -7   -374   -109       O  
ATOM   1610  H   GLY B 333     -17.884  10.432  65.981  1.00 31.92           H  
ANISOU 1610  H   GLY B 333     5016   4094   3016    -38   -361    -69       H  
ATOM   1611  HA2 GLY B 333     -20.233   9.877  65.163  1.00 32.05           H  
ANISOU 1611  HA2 GLY B 333     5033   4146   2998    -26   -292    -95       H  
ATOM   1612  HA3 GLY B 333     -19.678  10.492  63.588  1.00 32.05           H  
ANISOU 1612  HA3 GLY B 333     5033   4146   2998    -26   -292    -95       H  
ATOM   1613  N   HIS B 334     -20.955  12.540  64.431  1.00 30.91           N  
ANISOU 1613  N   HIS B 334     4922   4024   2798     19   -271   -135       N  
ATOM   1614  CA  HIS B 334     -21.544  13.839  64.753  1.00 32.20           C  
ANISOU 1614  CA  HIS B 334     5140   4176   2918     57   -272   -155       C  
ATOM   1615  C   HIS B 334     -23.051  13.685  64.885  1.00 31.93           C  
ANISOU 1615  C   HIS B 334     5087   4194   2853     93   -202   -186       C  
ATOM   1616  O   HIS B 334     -23.647  12.955  64.093  1.00 33.25           O  
ANISOU 1616  O   HIS B 334     5171   4416   3048     91   -164   -196       O  
ATOM   1617  CB  HIS B 334     -21.144  14.861  63.677  1.00 32.25           C  
ANISOU 1617  CB  HIS B 334     5135   4166   2952     64   -296   -148       C  
ATOM   1618  CG  HIS B 334     -21.975  16.137  63.708  1.00 32.83           C  
ANISOU 1618  CG  HIS B 334     5261   4224   2988    118   -287   -166       C  
ATOM   1619  ND1 HIS B 334     -22.962  16.478  62.793  1.00 31.85           N1+
ANISOU 1619  ND1 HIS B 334     5101   4141   2861    170   -258   -173       N1+
ATOM   1620  CD2 HIS B 334     -21.926  17.151  64.633  1.00 32.34           C  
ANISOU 1620  CD2 HIS B 334     5291   4107   2891    135   -308   -181       C  
ATOM   1621  CE1 HIS B 334     -23.474  17.672  63.130  1.00 31.62           C  
ANISOU 1621  CE1 HIS B 334     5135   4077   2801    225   -259   -184       C  
ATOM   1622  NE2 HIS B 334     -22.857  18.100  64.246  1.00 33.33           N  
ANISOU 1622  NE2 HIS B 334     5434   4231   2998    201   -283   -193       N  
ATOM   1623  H   HIS B 334     -21.380  12.001  63.680  1.00 30.91           H  
ANISOU 1623  H   HIS B 334     4922   4024   2798     19   -271   -135       H  
ATOM   1624  HA  HIS B 334     -21.166  14.180  65.718  1.00 32.20           H  
ANISOU 1624  HA  HIS B 334     5140   4176   2918     57   -272   -155       H  
ATOM   1625  HB2 HIS B 334     -21.285  14.422  62.689  1.00 32.25           H  
ANISOU 1625  HB2 HIS B 334     5135   4166   2952     64   -296   -148       H  
ATOM   1626  HB3 HIS B 334     -20.091  15.105  63.819  1.00 32.25           H  
ANISOU 1626  HB3 HIS B 334     5135   4166   2952     64   -296   -148       H  
ATOM   1627  HD1 HIS B 334     -23.239  15.945  61.965  1.00 31.85           H  
ATOM   1628  HD2 HIS B 334     -21.289  17.214  65.506  1.00 32.34           H  
ATOM   1629  HE2 HIS B 334     -23.030  19.009  64.689  1.00 33.33           H  
ANISOU 1629  HE2 HIS B 334     5434   4231   2998    201   -283   -193       H  
ATOM   1630  HE1 HIS B 334     -24.251  18.198  62.578  1.00 31.62           H  
ATOM   1631  N   ASP B 335     -23.672  14.362  65.852  1.00 32.98           N  
ANISOU 1631  N   ASP B 335     5287   4313   2933    124   -184   -209       N  
ATOM   1632  CA  ASP B 335     -25.138  14.388  65.968  1.00 35.22           C  
ANISOU 1632  CA  ASP B 335     5542   4647   3193    168   -113   -248       C  
ATOM   1633  C   ASP B 335     -25.714  12.943  66.084  1.00 35.39           C  
ANISOU 1633  C   ASP B 335     5513   4712   3222    128    -47   -257       C  
ATOM   1634  O   ASP B 335     -25.216  12.183  66.917  1.00 38.26           O  
ANISOU 1634  O   ASP B 335     5934   5038   3564     90    -48   -234       O  
ATOM   1635  CB  ASP B 335     -25.626  15.326  64.855  1.00 36.56           C  
ANISOU 1635  CB  ASP B 335     5652   4851   3387    221   -121   -259       C  
ATOM   1636  CG  ASP B 335     -27.131  15.425  64.728  1.00 38.31           C  
ANISOU 1636  CG  ASP B 335     5825   5134   3597    283    -64   -306       C  
ATOM   1637  OD1 ASP B 335     -27.685  16.300  65.413  1.00 39.33           O  
ANISOU 1637  OD1 ASP B 335     6015   5235   3692    334    -49   -326       O  
ATOM   1638  OD2 ASP B 335     -27.727  14.641  63.965  1.00 39.73           O1-
ANISOU 1638  OD2 ASP B 335     5899   5393   3805    280    -34   -327       O1-
ATOM   1639  H   ASP B 335     -23.121  14.890  66.518  1.00 32.98           H  
ANISOU 1639  H   ASP B 335     5287   4313   2933    124   -184   -209       H  
ATOM   1640  HA  ASP B 335     -25.403  14.886  66.899  1.00 35.22           H  
ANISOU 1640  HA  ASP B 335     5542   4647   3193    168   -113   -248       H  
ATOM   1641  HB2 ASP B 335     -25.197  15.034  63.907  1.00 36.56           H  
ANISOU 1641  HB2 ASP B 335     5652   4851   3387    221   -121   -259       H  
ATOM   1642  HB3 ASP B 335     -25.235  16.323  65.068  1.00 36.56           H  
ANISOU 1642  HB3 ASP B 335     5652   4851   3387    221   -121   -259       H  
ATOM   1643  N   TRP B 336     -26.697  12.493  65.301  1.00 34.98           N  
ANISOU 1643  N   TRP B 336     5360   4731   3201    132      0   -287       N  
ATOM   1644  CA  TRP B 336     -27.198  11.109  65.331  1.00 34.84           C  
ANISOU 1644  CA  TRP B 336     5290   4747   3199     79     73   -304       C  
ATOM   1645  C   TRP B 336     -26.140  10.057  64.964  1.00 36.14           C  
ANISOU 1645  C   TRP B 336     5463   4873   3394     24     45   -263       C  
ATOM   1646  O   TRP B 336     -26.174   8.940  65.483  1.00 37.57           O  
ANISOU 1646  O   TRP B 336     5669   5034   3571    -21     97   -256       O  
ATOM   1647  CB  TRP B 336     -28.412  11.001  64.409  1.00 36.25           C  
ANISOU 1647  CB  TRP B 336     5343   5018   3411     90    114   -358       C  
ATOM   1648  CG  TRP B 336     -29.693  11.411  65.052  1.00 37.12           C  
ANISOU 1648  CG  TRP B 336     5428   5173   3502    125    181   -410       C  
ATOM   1649  CD1 TRP B 336     -30.374  12.547  64.794  1.00 38.34           C  
ANISOU 1649  CD1 TRP B 336     5552   5365   3651    210    165   -439       C  
ATOM   1650  CD2 TRP B 336     -30.454  10.711  66.086  1.00 37.16           C  
ANISOU 1650  CD2 TRP B 336     5457   5177   3487     84    281   -434       C  
ATOM   1651  NE1 TRP B 336     -31.519  12.577  65.563  1.00 39.13           N  
ANISOU 1651  NE1 TRP B 336     5632   5498   3738    226    250   -488       N  
ATOM   1652  CE2 TRP B 336     -31.611  11.483  66.392  1.00 38.92           C  
ANISOU 1652  CE2 TRP B 336     5640   5449   3699    143    328   -487       C  
ATOM   1653  CE3 TRP B 336     -30.278   9.506  66.800  1.00 38.07           C  
ANISOU 1653  CE3 TRP B 336     5626   5250   3589      6    342   -416       C  
ATOM   1654  CZ2 TRP B 336     -32.546  11.086  67.357  1.00 40.16           C  
ANISOU 1654  CZ2 TRP B 336     5800   5620   3837    115    443   -528       C  
ATOM   1655  CZ3 TRP B 336     -31.210   9.094  67.774  1.00 40.62           C  
ANISOU 1655  CZ3 TRP B 336     5970   5579   3885    -22    454   -447       C  
ATOM   1656  CH2 TRP B 336     -32.340   9.884  68.054  1.00 40.73           C  
ANISOU 1656  CH2 TRP B 336     5937   5649   3892     27    508   -505       C  
ATOM   1657  H   TRP B 336     -27.161  13.142  64.669  1.00 34.98           H  
ANISOU 1657  H   TRP B 336     5360   4731   3201    132      0   -287       H  
ATOM   1658  HA  TRP B 336     -27.524  10.876  66.345  1.00 34.84           H  
ANISOU 1658  HA  TRP B 336     5290   4747   3199     79     73   -304       H  
ATOM   1659  HB2 TRP B 336     -28.525   9.967  64.099  1.00 36.25           H  
ANISOU 1659  HB2 TRP B 336     5343   5018   3411     90    114   -358       H  
ATOM   1660  HB3 TRP B 336     -28.248  11.592  63.505  1.00 36.25           H  
ANISOU 1660  HB3 TRP B 336     5343   5018   3411     90    114   -358       H  
ATOM   1661  HD1 TRP B 336     -30.061  13.310  64.092  1.00 38.34           H  
ANISOU 1661  HD1 TRP B 336     5552   5365   3651    210    165   -439       H  
ATOM   1662  HE1 TRP B 336     -32.201  13.319  65.507  1.00 39.13           H  
ANISOU 1662  HE1 TRP B 336     5632   5498   3738    226    250   -488       H  
ATOM   1663  HE3 TRP B 336     -29.408   8.905  66.591  1.00 38.07           H  
ANISOU 1663  HE3 TRP B 336     5626   5250   3589      6    342   -416       H  
ATOM   1664  HZ2 TRP B 336     -33.404  11.707  67.555  1.00 40.16           H  
ANISOU 1664  HZ2 TRP B 336     5800   5620   3837    115    443   -528       H  
ATOM   1665  HZ3 TRP B 336     -31.060   8.166  68.307  1.00 40.62           H  
ANISOU 1665  HZ3 TRP B 336     5970   5579   3885    -22    454   -447       H  
ATOM   1666  HH2 TRP B 336     -33.052   9.564  68.799  1.00 40.73           H  
ANISOU 1666  HH2 TRP B 336     5937   5649   3892     27    508   -505       H  
ATOM   1667  N   GLY B 337     -25.148  10.412  64.145  1.00 34.54           N  
ANISOU 1667  N   GLY B 337     5245   4656   3222     29    -25   -236       N  
ATOM   1668  CA  GLY B 337     -23.954   9.592  63.957  1.00 33.83           C  
ANISOU 1668  CA  GLY B 337     5162   4524   3168     -9    -58   -198       C  
ATOM   1669  C   GLY B 337     -23.093   9.561  65.220  1.00 34.50           C  
ANISOU 1669  C   GLY B 337     5342   4542   3222    -14    -92   -161       C  
ATOM   1670  O   GLY B 337     -22.587   8.511  65.588  1.00 34.25           O  
ANISOU 1670  O   GLY B 337     5324   4480   3210    -40    -89   -135       O  
ATOM   1671  H   GLY B 337     -25.156  11.341  63.744  1.00 34.54           H  
ANISOU 1671  H   GLY B 337     5245   4656   3222     29    -25   -236       H  
ATOM   1672  HA2 GLY B 337     -23.365  10.013  63.147  1.00 33.83           H  
ANISOU 1672  HA2 GLY B 337     5162   4524   3168     -9    -58   -198       H  
ATOM   1673  HA3 GLY B 337     -24.240   8.573  63.696  1.00 33.83           H  
ANISOU 1673  HA3 GLY B 337     5162   4524   3168     -9    -58   -198       H  
ATOM   1674  N   GLY B 338     -22.982  10.679  65.941  1.00 34.19           N  
ANISOU 1674  N   GLY B 338     5374   4481   3136     14   -127   -162       N  
ATOM   1675  CA  GLY B 338     -22.309  10.762  67.244  1.00 36.29           C  
ANISOU 1675  CA  GLY B 338     5742   4693   3353     14   -171   -136       C  
ATOM   1676  C   GLY B 338     -22.977   9.863  68.286  1.00 37.10           C  
ANISOU 1676  C   GLY B 338     5903   4788   3404      1   -101   -132       C  
ATOM   1677  O   GLY B 338     -22.296   9.205  69.067  1.00 37.12           O  
ANISOU 1677  O   GLY B 338     5971   4748   3387     -7   -131    -93       O  
ATOM   1678  H   GLY B 338     -23.504  11.485  65.623  1.00 34.19           H  
ANISOU 1678  H   GLY B 338     5374   4481   3136     14   -127   -162       H  
ATOM   1679  HA2 GLY B 338     -22.348  11.790  67.604  1.00 36.29           H  
ANISOU 1679  HA2 GLY B 338     5742   4693   3353     14   -171   -136       H  
ATOM   1680  HA3 GLY B 338     -21.264  10.471  67.151  1.00 36.29           H  
ANISOU 1680  HA3 GLY B 338     5742   4693   3353     14   -171   -136       H  
ATOM   1681  N   MET B 339     -24.308   9.760  68.243  1.00 38.16           N  
ANISOU 1681  N   MET B 339     6016   4961   3520      2     -9   -171       N  
ATOM   1682  CA  MET B 339     -25.057   8.817  69.072  1.00 38.96           C  
ANISOU 1682  CA  MET B 339     6167   5058   3578    -23     91   -177       C  
ATOM   1683  C   MET B 339     -24.661   7.369  68.755  1.00 37.94           C  
ANISOU 1683  C   MET B 339     6014   4910   3492    -66    121   -150       C  
ATOM   1684  O   MET B 339     -24.295   6.606  69.647  1.00 38.11           O  
ANISOU 1684  O   MET B 339     6132   4878   3471    -78    138   -111       O  
ATOM   1685  CB  MET B 339     -26.567   9.065  68.902  1.00 42.47           C  
ANISOU 1685  CB  MET B 339     6543   5567   4027    -19    187   -238       C  
ATOM   1686  CG  MET B 339     -27.429   8.209  69.829  1.00 47.90           C  
ANISOU 1686  CG  MET B 339     7278   6252   4671    -55    308   -253       C  
ATOM   1687  SD  MET B 339     -27.177   8.590  71.584  1.00 57.18           S  
ANISOU 1687  SD  MET B 339     8627   7372   5726    -29    310   -235       S  
ATOM   1688  CE  MET B 339     -28.897   8.674  72.140  1.00 64.13           C  
ANISOU 1688  CE  MET B 339     9465   8311   6590    -32    463   -310       C  
ATOM   1689  H   MET B 339     -24.813  10.361  67.601  1.00 38.16           H  
ANISOU 1689  H   MET B 339     6016   4961   3520      2     -9   -171       H  
ATOM   1690  HA  MET B 339     -24.795   9.000  70.115  1.00 38.96           H  
ANISOU 1690  HA  MET B 339     6167   5058   3578    -23     91   -177       H  
ATOM   1691  HB2 MET B 339     -26.858   8.839  67.879  1.00 42.47           H  
ANISOU 1691  HB2 MET B 339     6543   5567   4027    -19    187   -238       H  
ATOM   1692  HB3 MET B 339     -26.793  10.113  69.084  1.00 42.47           H  
ANISOU 1692  HB3 MET B 339     6543   5567   4027    -19    187   -238       H  
ATOM   1693  HG2 MET B 339     -27.227   7.153  69.654  1.00 47.90           H  
ANISOU 1693  HG2 MET B 339     7278   6252   4671    -55    308   -253       H  
ATOM   1694  HG3 MET B 339     -28.473   8.399  69.578  1.00 47.90           H  
ANISOU 1694  HG3 MET B 339     7278   6252   4671    -55    308   -253       H  
ATOM   1695  HE1 MET B 339     -29.416   9.452  71.583  1.00 64.13           H  
ANISOU 1695  HE1 MET B 339     9465   8311   6590    -32    463   -310       H  
ATOM   1696  HE2 MET B 339     -29.390   7.717  71.974  1.00 64.13           H  
ANISOU 1696  HE2 MET B 339     9465   8311   6590    -32    463   -310       H  
ATOM   1697  HE3 MET B 339     -28.918   8.911  73.203  1.00 64.13           H  
ANISOU 1697  HE3 MET B 339     9465   8311   6590    -32    463   -310       H  
ATOM   1698  N   LEU B 340     -24.669   6.998  67.472  1.00 38.23           N  
ANISOU 1698  N   LEU B 340     5942   4978   3606    -79    111   -163       N  
ATOM   1699  CA  LEU B 340     -24.320   5.651  67.018  1.00 38.38           C  
ANISOU 1699  CA  LEU B 340     5933   4973   3675   -119    142   -148       C  
ATOM   1700  C   LEU B 340     -22.917   5.207  67.419  1.00 37.07           C  
ANISOU 1700  C   LEU B 340     5836   4739   3511    -99     63    -85       C  
ATOM   1701  O   LEU B 340     -22.748   4.065  67.766  1.00 36.44           O  
ANISOU 1701  O   LEU B 340     5806   4608   3431   -116    102    -56       O  
ATOM   1702  CB  LEU B 340     -24.470   5.591  65.495  1.00 40.12           C  
ANISOU 1702  CB  LEU B 340     6030   5248   3967   -132    139   -184       C  
ATOM   1703  CG  LEU B 340     -24.166   4.235  64.856  1.00 44.94           C  
ANISOU 1703  CG  LEU B 340     6612   5831   4631   -175    178   -181       C  
ATOM   1704  CD1 LEU B 340     -25.023   4.006  63.619  1.00 47.13           C  
ANISOU 1704  CD1 LEU B 340     6778   6180   4952   -210    224   -245       C  
ATOM   1705  CD2 LEU B 340     -22.688   4.131  64.509  1.00 47.27           C  
ANISOU 1705  CD2 LEU B 340     6913   6081   4964   -150     96   -135       C  
ATOM   1706  H   LEU B 340     -24.970   7.674  66.780  1.00 38.23           H  
ANISOU 1706  H   LEU B 340     5942   4978   3606    -79    111   -163       H  
ATOM   1707  HA  LEU B 340     -25.015   4.942  67.466  1.00 38.38           H  
ANISOU 1707  HA  LEU B 340     5933   4973   3675   -119    142   -148       H  
ATOM   1708  HB2 LEU B 340     -23.783   6.328  65.078  1.00 40.12           H  
ANISOU 1708  HB2 LEU B 340     6030   5248   3967   -132    139   -184       H  
ATOM   1709  HB3 LEU B 340     -25.491   5.886  65.252  1.00 40.12           H  
ANISOU 1709  HB3 LEU B 340     6030   5248   3967   -132    139   -184       H  
ATOM   1710  HG  LEU B 340     -24.410   3.458  65.581  1.00 44.94           H  
ANISOU 1710  HG  LEU B 340     6612   5831   4631   -175    178   -181       H  
ATOM   1711 HD11 LEU B 340     -26.077   4.062  63.892  1.00 47.13           H  
ANISOU 1711 HD11 LEU B 340     6778   6180   4952   -210    224   -245       H  
ATOM   1712 HD12 LEU B 340     -24.799   4.771  62.875  1.00 47.13           H  
ANISOU 1712 HD12 LEU B 340     6778   6180   4952   -210    224   -245       H  
ATOM   1713 HD13 LEU B 340     -24.806   3.022  63.204  1.00 47.13           H  
ANISOU 1713 HD13 LEU B 340     6778   6180   4952   -210    224   -245       H  
ATOM   1714 HD21 LEU B 340     -22.430   4.903  63.784  1.00 47.27           H  
ANISOU 1714 HD21 LEU B 340     6913   6081   4964   -150     96   -135       H  
ATOM   1715 HD22 LEU B 340     -22.092   4.266  65.412  1.00 47.27           H  
ANISOU 1715 HD22 LEU B 340     6913   6081   4964   -150     96   -135       H  
ATOM   1716 HD23 LEU B 340     -22.483   3.149  64.083  1.00 47.27           H  
ANISOU 1716 HD23 LEU B 340     6913   6081   4964   -150     96   -135       H  
ATOM   1717  N   VAL B 341     -21.922   6.090  67.326  1.00 36.30           N  
ANISOU 1717  N   VAL B 341     5733   4637   3421    -65    -42    -68       N  
ATOM   1718  CA  VAL B 341     -20.516   5.665  67.646  1.00 37.22           C  
ANISOU 1718  CA  VAL B 341     5885   4703   3555    -44   -127    -17       C  
ATOM   1719  C   VAL B 341     -20.380   5.420  69.168  1.00 35.31           C  
ANISOU 1719  C   VAL B 341     5780   4413   3224    -23   -147     22       C  
ATOM   1720  O   VAL B 341     -19.733   4.466  69.512  1.00 35.39           O  
ANISOU 1720  O   VAL B 341     5834   4374   3238     -7   -167     66       O  
ATOM   1721  CB  VAL B 341     -19.451   6.621  67.097  1.00 37.50           C  
ANISOU 1721  CB  VAL B 341     5863   4752   3635    -28   -227    -17       C  
ATOM   1722  CG1 VAL B 341     -19.642   6.832  65.596  1.00 36.54           C  
ANISOU 1722  CG1 VAL B 341     5630   4672   3581    -48   -195    -49       C  
ATOM   1723  CG2 VAL B 341     -19.404   7.945  67.832  1.00 36.91           C  
ANISOU 1723  CG2 VAL B 341     5841   4680   3502    -13   -287    -28       C  
ATOM   1724  H   VAL B 341     -22.112   7.026  66.984  1.00 36.30           H  
ANISOU 1724  H   VAL B 341     5733   4637   3421    -65    -42    -68       H  
ATOM   1725  HA  VAL B 341     -20.324   4.725  67.128  1.00 37.22           H  
ANISOU 1725  HA  VAL B 341     5885   4703   3555    -44   -127    -17       H  
ATOM   1726  HB  VAL B 341     -18.485   6.145  67.267  1.00 37.50           H  
ANISOU 1726  HB  VAL B 341     5863   4752   3635    -28   -227    -17       H  
ATOM   1727 HG11 VAL B 341     -19.611   5.869  65.087  1.00 36.54           H  
ANISOU 1727 HG11 VAL B 341     5630   4672   3581    -48   -195    -49       H  
ATOM   1728 HG12 VAL B 341     -20.606   7.307  65.416  1.00 36.54           H  
ANISOU 1728 HG12 VAL B 341     5630   4672   3581    -48   -195    -49       H  
ATOM   1729 HG13 VAL B 341     -18.845   7.470  65.215  1.00 36.54           H  
ANISOU 1729 HG13 VAL B 341     5630   4672   3581    -48   -195    -49       H  
ATOM   1730 HG21 VAL B 341     -20.350   8.469  67.697  1.00 36.91           H  
ANISOU 1730 HG21 VAL B 341     5841   4680   3502    -13   -287    -28       H  
ATOM   1731 HG22 VAL B 341     -19.237   7.765  68.894  1.00 36.91           H  
ANISOU 1731 HG22 VAL B 341     5841   4680   3502    -13   -287    -28       H  
ATOM   1732 HG23 VAL B 341     -18.591   8.553  67.434  1.00 36.91           H  
ANISOU 1732 HG23 VAL B 341     5841   4680   3502    -13   -287    -28       H  
ATOM   1733  N   TRP B 342     -21.155   6.118  70.012  1.00 35.79           N  
ANISOU 1733  N   TRP B 342     5911   4486   3203    -22   -121      3       N  
ATOM   1734  CA  TRP B 342     -21.232   5.806  71.472  1.00 36.71           C  
ANISOU 1734  CA  TRP B 342     6178   4558   3212     -8   -115     36       C  
ATOM   1735  C   TRP B 342     -21.782   4.391  71.671  1.00 36.81           C  
ANISOU 1735  C   TRP B 342     6240   4530   3215    -33     -6     63       C  
ATOM   1736  O   TRP B 342     -21.247   3.688  72.505  1.00 37.18           O  
ANISOU 1736  O   TRP B 342     6400   4519   3209    -10    -32    119       O  
ATOM   1737  CB  TRP B 342     -22.075   6.820  72.239  1.00 36.97           C  
ANISOU 1737  CB  TRP B 342     6275   4613   3160     -5    -84      0       C  
ATOM   1738  CG  TRP B 342     -21.367   8.112  72.416  1.00 36.72           C  
ANISOU 1738  CG  TRP B 342     6251   4590   3111     21   -198    -16       C  
ATOM   1739  CD1 TRP B 342     -21.871   9.333  72.144  1.00 37.78           C  
ANISOU 1739  CD1 TRP B 342     6346   4756   3254     25   -194    -66       C  
ATOM   1740  CD2 TRP B 342     -20.017   8.318  72.935  1.00 37.73           C  
ANISOU 1740  CD2 TRP B 342     6422   4693   3222     43   -336     13       C  
ATOM   1741  NE1 TRP B 342     -20.924  10.284  72.444  1.00 36.92           N  
ANISOU 1741  NE1 TRP B 342     6267   4632   3129     38   -309    -71       N  
ATOM   1742  CE2 TRP B 342     -19.756   9.705  72.895  1.00 38.15           C  
ANISOU 1742  CE2 TRP B 342     6461   4760   3273     45   -401    -28       C  
ATOM   1743  CE3 TRP B 342     -19.027   7.464  73.422  1.00 38.18           C  
ANISOU 1743  CE3 TRP B 342     6527   4715   3265     66   -413     67       C  
ATOM   1744  CZ2 TRP B 342     -18.536  10.248  73.301  1.00 39.61           C  
ANISOU 1744  CZ2 TRP B 342     6667   4932   3450     52   -538    -25       C  
ATOM   1745  CZ3 TRP B 342     -17.816   8.004  73.805  1.00 39.82           C  
ANISOU 1745  CZ3 TRP B 342     6743   4920   3466     87   -560     72       C  
ATOM   1746  CH2 TRP B 342     -17.577   9.374  73.740  1.00 39.37           C  
ANISOU 1746  CH2 TRP B 342     6662   4885   3414     72   -620     22       C  
ATOM   1747  H   TRP B 342     -21.703   6.893  69.655  1.00 35.79           H  
ANISOU 1747  H   TRP B 342     5911   4486   3203    -22   -121      3       H  
ATOM   1748  HA  TRP B 342     -20.221   5.858  71.876  1.00 36.71           H  
ANISOU 1748  HA  TRP B 342     6178   4558   3212     -8   -115     36       H  
ATOM   1749  HB2 TRP B 342     -22.294   6.422  73.232  1.00 36.97           H  
ANISOU 1749  HB2 TRP B 342     6275   4613   3160     -5    -84      0       H  
ATOM   1750  HB3 TRP B 342     -23.025   6.986  71.736  1.00 36.97           H  
ANISOU 1750  HB3 TRP B 342     6275   4613   3160     -5    -84      0       H  
ATOM   1751  HD1 TRP B 342     -22.862   9.525  71.750  1.00 37.78           H  
ANISOU 1751  HD1 TRP B 342     6346   4756   3254     25   -194    -66       H  
ATOM   1752  HE1 TRP B 342     -21.100  11.281  72.356  1.00 36.92           H  
ANISOU 1752  HE1 TRP B 342     6267   4632   3129     38   -309    -71       H  
ATOM   1753  HE3 TRP B 342     -19.205   6.401  73.498  1.00 38.18           H  
ANISOU 1753  HE3 TRP B 342     6527   4715   3265     66   -413     67       H  
ATOM   1754  HZ2 TRP B 342     -18.356  11.312  73.270  1.00 39.61           H  
ANISOU 1754  HZ2 TRP B 342     6667   4932   3450     52   -538    -25       H  
ATOM   1755  HZ3 TRP B 342     -17.036   7.349  74.163  1.00 39.82           H  
ANISOU 1755  HZ3 TRP B 342     6743   4920   3466     87   -560     72       H  
ATOM   1756  HH2 TRP B 342     -16.613   9.756  74.043  1.00 39.37           H  
ANISOU 1756  HH2 TRP B 342     6662   4885   3414     72   -620     22       H  
ATOM   1757  N   TYR B 343     -22.876   4.048  71.002  1.00 35.32           N  
ANISOU 1757  N   TYR B 343     5980   4371   3069    -81    113     20       N  
ATOM   1758  CA  TYR B 343     -23.516   2.727  71.105  1.00 38.52           C  
ANISOU 1758  CA  TYR B 343     6424   4734   3477   -127    237     30       C  
ATOM   1759  C   TYR B 343     -22.535   1.649  70.611  1.00 37.44           C  
ANISOU 1759  C   TYR B 343     6282   4539   3403   -114    200     76       C  
ATOM   1760  O   TYR B 343     -22.409   0.604  71.279  1.00 40.93           O  
ANISOU 1760  O   TYR B 343     6840   4902   3808   -113    243    127       O  
ATOM   1761  CB  TYR B 343     -24.840   2.719  70.360  1.00 40.01           C  
ANISOU 1761  CB  TYR B 343     6505   4984   3714   -185    353    -43       C  
ATOM   1762  CG  TYR B 343     -26.022   3.174  71.174  1.00 44.04           C  
ANISOU 1762  CG  TYR B 343     7055   5523   4156   -206    449    -79       C  
ATOM   1763  CD1 TYR B 343     -26.720   2.290  71.975  1.00 47.89           C  
ANISOU 1763  CD1 TYR B 343     7637   5964   4594   -256    580    -69       C  
ATOM   1764  CD2 TYR B 343     -26.503   4.491  71.036  1.00 44.33           C  
ANISOU 1764  CD2 TYR B 343     7030   5630   4184   -178    424   -128       C  
ATOM   1765  CE1 TYR B 343     -27.871   2.682  72.647  1.00 49.57           C  
ANISOU 1765  CE1 TYR B 343     7869   6210   4755   -282    689   -113       C  
ATOM   1766  CE2 TYR B 343     -27.670   4.904  71.704  1.00 45.70           C  
ANISOU 1766  CE2 TYR B 343     7222   5834   4308   -190    523   -172       C  
ATOM   1767  CZ  TYR B 343     -28.374   3.989  72.505  1.00 49.08           C  
ANISOU 1767  CZ  TYR B 343     7733   6225   4691   -245    659   -167       C  
ATOM   1768  OH  TYR B 343     -29.543   4.350  73.101  1.00 51.37           O  
ANISOU 1768  OH  TYR B 343     8041   6546   4931   -258    767   -213       O  
ATOM   1769  H   TYR B 343     -23.293   4.733  70.387  1.00 35.32           H  
ANISOU 1769  H   TYR B 343     5980   4371   3069    -81    113     20       H  
ATOM   1770  HA  TYR B 343     -23.753   2.501  72.145  1.00 38.52           H  
ANISOU 1770  HA  TYR B 343     6424   4734   3477   -127    237     30       H  
ATOM   1771  HB2 TYR B 343     -25.033   1.701  70.021  1.00 40.01           H  
ANISOU 1771  HB2 TYR B 343     6505   4984   3714   -185    353    -43       H  
ATOM   1772  HB3 TYR B 343     -24.748   3.378  69.497  1.00 40.01           H  
ANISOU 1772  HB3 TYR B 343     6505   4984   3714   -185    353    -43       H  
ATOM   1773  HD1 TYR B 343     -26.364   1.276  72.080  1.00 47.89           H  
ANISOU 1773  HD1 TYR B 343     7637   5964   4594   -256    580    -69       H  
ATOM   1774  HD2 TYR B 343     -25.988   5.185  70.398  1.00 44.33           H  
ANISOU 1774  HD2 TYR B 343     7030   5630   4184   -178    424   -128       H  
ATOM   1775  HE1 TYR B 343     -28.410   1.972  73.257  1.00 49.57           H  
ANISOU 1775  HE1 TYR B 343     7869   6210   4755   -282    689   -113       H  
ATOM   1776  HE2 TYR B 343     -28.041   5.907  71.592  1.00 45.70           H  
ANISOU 1776  HE2 TYR B 343     7222   5834   4308   -190    523   -172       H  
ATOM   1777  HH  TYR B 343     -29.968   3.599  73.530  1.00 51.37           H  
ANISOU 1777  HH  TYR B 343     8041   6546   4931   -258    767   -213       H  
ATOM   1778  N   MET B 344     -21.813   1.931  69.538  1.00 36.32           N  
ANISOU 1778  N   MET B 344     6025   4429   3348    -98    124     61       N  
ATOM   1779  CA  MET B 344     -20.751   1.054  68.999  1.00 38.04           C  
ANISOU 1779  CA  MET B 344     6220   4598   3636    -73     81     96       C  
ATOM   1780  C   MET B 344     -19.673   0.822  70.090  1.00 37.63           C  
ANISOU 1780  C   MET B 344     6284   4485   3530     -5    -16    171       C  
ATOM   1781  O   MET B 344     -19.312  -0.346  70.348  1.00 35.62           O  
ANISOU 1781  O   MET B 344     6102   4153   3281     17      5    220       O  
ATOM   1782  CB  MET B 344     -20.110   1.671  67.746  1.00 39.75           C  
ANISOU 1782  CB  MET B 344     6295   4869   3939    -65     14     64       C  
ATOM   1783  CG  MET B 344     -21.005   1.604  66.484  1.00 41.28           C  
ANISOU 1783  CG  MET B 344     6379   5117   4189   -122     98     -2       C  
ATOM   1784  SD  MET B 344     -21.368  -0.099  65.989  1.00 43.40           S  
ANISOU 1784  SD  MET B 344     6657   5325   4508   -171    216    -12       S  
ATOM   1785  CE  MET B 344     -19.740  -0.668  65.490  1.00 46.39           C  
ANISOU 1785  CE  MET B 344     7014   5649   4963   -113    138     30       C  
ATOM   1786  H   MET B 344     -21.999   2.800  69.057  1.00 36.32           H  
ANISOU 1786  H   MET B 344     6025   4429   3348    -98    124     61       H  
ATOM   1787  HA  MET B 344     -21.196   0.100  68.714  1.00 38.04           H  
ANISOU 1787  HA  MET B 344     6220   4598   3636    -73     81     96       H  
ATOM   1788  HB2 MET B 344     -19.182   1.138  67.537  1.00 39.75           H  
ANISOU 1788  HB2 MET B 344     6295   4869   3939    -65     14     64       H  
ATOM   1789  HB3 MET B 344     -19.888   2.718  67.954  1.00 39.75           H  
ANISOU 1789  HB3 MET B 344     6295   4869   3939    -65     14     64       H  
ATOM   1790  HG2 MET B 344     -20.492   2.106  65.663  1.00 41.28           H  
ANISOU 1790  HG2 MET B 344     6379   5117   4189   -122     98     -2       H  
ATOM   1791  HG3 MET B 344     -21.944   2.116  66.693  1.00 41.28           H  
ANISOU 1791  HG3 MET B 344     6379   5117   4189   -122     98     -2       H  
ATOM   1792  HE1 MET B 344     -19.373  -0.047  64.673  1.00 46.39           H  
ANISOU 1792  HE1 MET B 344     7014   5649   4963   -113    138     30       H  
ATOM   1793  HE2 MET B 344     -19.056  -0.598  66.335  1.00 46.39           H  
ANISOU 1793  HE2 MET B 344     7014   5649   4963   -113    138     30       H  
ATOM   1794  HE3 MET B 344     -19.803  -1.704  65.159  1.00 46.39           H  
ANISOU 1794  HE3 MET B 344     7014   5649   4963   -113    138     30       H  
ATOM   1795  N   ALA B 345     -19.218   1.879  70.738  1.00 37.35           N  
ANISOU 1795  N   ALA B 345     6272   4480   3440     29   -120    177       N  
ATOM   1796  CA  ALA B 345     -18.159   1.818  71.761  1.00 37.43           C  
ANISOU 1796  CA  ALA B 345     6377   4452   3393     97   -241    236       C  
ATOM   1797  C   ALA B 345     -18.667   1.037  72.968  1.00 39.60           C  
ANISOU 1797  C   ALA B 345     6832   4660   3555    106   -180    287       C  
ATOM   1798  O   ALA B 345     -17.881   0.336  73.572  1.00 40.82           O  
ANISOU 1798  O   ALA B 345     7074   4756   3679    167   -245    352       O  
ATOM   1799  CB  ALA B 345     -17.751   3.182  72.148  1.00 37.20           C  
ANISOU 1799  CB  ALA B 345     6333   4474   3326    110   -350    212       C  
ATOM   1800  H   ALA B 345     -19.619   2.780  70.520  1.00 37.35           H  
ANISOU 1800  H   ALA B 345     6272   4480   3440     29   -120    177       H  
ATOM   1801  HA  ALA B 345     -17.286   1.307  71.356  1.00 37.43           H  
ANISOU 1801  HA  ALA B 345     6377   4452   3393     97   -241    236       H  
ATOM   1802  HB1 ALA B 345     -17.378   3.712  71.272  1.00 37.20           H  
ANISOU 1802  HB1 ALA B 345     6333   4474   3326    110   -350    212       H  
ATOM   1803  HB2 ALA B 345     -18.609   3.715  72.557  1.00 37.20           H  
ANISOU 1803  HB2 ALA B 345     6333   4474   3326    110   -350    212       H  
ATOM   1804  HB3 ALA B 345     -16.965   3.126  72.901  1.00 37.20           H  
ANISOU 1804  HB3 ALA B 345     6333   4474   3326    110   -350    212       H  
ATOM   1805  N   LEU B 346     -19.941   1.210  73.304  1.00 39.28           N  
ANISOU 1805  N   LEU B 346     6842   4630   3453     51    -59    258       N  
ATOM   1806  CA  LEU B 346     -20.599   0.602  74.472  1.00 40.59           C  
ANISOU 1806  CA  LEU B 346     7187   4735   3500     42     30    299       C  
ATOM   1807  C   LEU B 346     -20.744  -0.902  74.238  1.00 41.83           C  
ANISOU 1807  C   LEU B 346     7392   4806   3695     25    131    340       C  
ATOM   1808  O   LEU B 346     -20.246  -1.652  75.062  1.00 43.24           O  
ANISOU 1808  O   LEU B 346     7720   4904   3804     76    106    417       O  
ATOM   1809  CB  LEU B 346     -21.955   1.281  74.679  1.00 42.11           C  
ANISOU 1809  CB  LEU B 346     7376   4976   3646    -21    149    238       C  
ATOM   1810  CG  LEU B 346     -22.768   0.795  75.878  1.00 44.45           C  
ANISOU 1810  CG  LEU B 346     7852   5219   3816    -46    269    267       C  
ATOM   1811  CD1 LEU B 346     -22.037   1.050  77.183  1.00 45.65           C  
ANISOU 1811  CD1 LEU B 346     8177   5338   3828     21    161    327       C  
ATOM   1812  CD2 LEU B 346     -24.131   1.457  75.900  1.00 44.34           C  
ANISOU 1812  CD2 LEU B 346     7793   5266   3789   -109    398    191       C  
ATOM   1813  H   LEU B 346     -20.502   1.805  72.711  1.00 39.28           H  
ANISOU 1813  H   LEU B 346     6842   4630   3453     51    -59    258       H  
ATOM   1814  HA  LEU B 346     -20.005   0.743  75.375  1.00 40.59           H  
ANISOU 1814  HA  LEU B 346     7187   4735   3500     42     30    299       H  
ATOM   1815  HB2 LEU B 346     -22.552   1.116  73.782  1.00 42.11           H  
ANISOU 1815  HB2 LEU B 346     7376   4976   3646    -21    149    238       H  
ATOM   1816  HB3 LEU B 346     -21.778   2.349  74.806  1.00 42.11           H  
ANISOU 1816  HB3 LEU B 346     7376   4976   3646    -21    149    238       H  
ATOM   1817  HG  LEU B 346     -22.901  -0.282  75.773  1.00 44.45           H  
ANISOU 1817  HG  LEU B 346     7852   5219   3816    -46    269    267       H  
ATOM   1818 HD11 LEU B 346     -21.069   0.550  77.161  1.00 45.65           H  
ANISOU 1818 HD11 LEU B 346     8177   5338   3828     21    161    327       H  
ATOM   1819 HD12 LEU B 346     -21.890   2.122  77.314  1.00 45.65           H  
ANISOU 1819 HD12 LEU B 346     8177   5338   3828     21    161    327       H  
ATOM   1820 HD13 LEU B 346     -22.628   0.661  78.012  1.00 45.65           H  
ANISOU 1820 HD13 LEU B 346     8177   5338   3828     21    161    327       H  
ATOM   1821 HD21 LEU B 346     -24.010   2.535  76.005  1.00 44.34           H  
ANISOU 1821 HD21 LEU B 346     7793   5266   3789   -109    398    191       H  
ATOM   1822 HD22 LEU B 346     -24.656   1.239  74.970  1.00 44.34           H  
ANISOU 1822 HD22 LEU B 346     7793   5266   3789   -109    398    191       H  
ATOM   1823 HD23 LEU B 346     -24.708   1.073  76.741  1.00 44.34           H  
ANISOU 1823 HD23 LEU B 346     7793   5266   3789   -109    398    191       H  
ATOM   1824  N   PHE B 347     -21.301  -1.314  73.079  1.00 40.01           N  
ANISOU 1824  N   PHE B 347     7038   4591   3575    -37    228    288       N  
ATOM   1825  CA  PHE B 347     -21.742  -2.710  72.827  1.00 41.23           C  
ANISOU 1825  CA  PHE B 347     7240   4660   3765    -83    362    304       C  
ATOM   1826  C   PHE B 347     -20.701  -3.491  72.012  1.00 39.99           C  
ANISOU 1826  C   PHE B 347     7029   4456   3710    -36    303    329       C  
ATOM   1827  O   PHE B 347     -20.718  -4.695  72.116  1.00 42.11           O  
ANISOU 1827  O   PHE B 347     7391   4623   3987    -41    381    369       O  
ATOM   1828  CB  PHE B 347     -23.105  -2.742  72.149  1.00 41.81           C  
ANISOU 1828  CB  PHE B 347     7218   4780   3887   -190    513    219       C  
ATOM   1829  CG  PHE B 347     -24.257  -2.562  73.089  1.00 43.80           C  
ANISOU 1829  CG  PHE B 347     7560   5036   4045   -245    633    205       C  
ATOM   1830  CD1 PHE B 347     -24.608  -3.569  73.985  1.00 45.60           C  
ANISOU 1830  CD1 PHE B 347     7966   5160   4201   -274    749    259       C  
ATOM   1831  CD2 PHE B 347     -24.946  -1.358  73.137  1.00 43.28           C  
ANISOU 1831  CD2 PHE B 347     7416   5071   3956   -260    632    143       C  
ATOM   1832  CE1 PHE B 347     -25.628  -3.368  74.896  1.00 47.93           C  
ANISOU 1832  CE1 PHE B 347     8349   5460   4403   -327    871    246       C  
ATOM   1833  CE2 PHE B 347     -26.012  -1.194  74.003  1.00 45.08           C  
ANISOU 1833  CE2 PHE B 347     7718   5306   4103   -307    755    123       C  
ATOM   1834  CZ  PHE B 347     -26.350  -2.196  74.876  1.00 46.64           C  
ANISOU 1834  CZ  PHE B 347     8085   5407   4231   -345    877    172       C  
ATOM   1835  H   PHE B 347     -21.425  -0.635  72.342  1.00 40.01           H  
ANISOU 1835  H   PHE B 347     7038   4591   3575    -37    228    288       H  
ATOM   1836  HA  PHE B 347     -21.838  -3.202  73.795  1.00 41.23           H  
ANISOU 1836  HA  PHE B 347     7240   4660   3765    -83    362    304       H  
ATOM   1837  HB2 PHE B 347     -23.217  -3.704  71.650  1.00 41.81           H  
ANISOU 1837  HB2 PHE B 347     7218   4780   3887   -190    513    219       H  
ATOM   1838  HB3 PHE B 347     -23.138  -1.943  71.409  1.00 41.81           H  
ANISOU 1838  HB3 PHE B 347     7218   4780   3887   -190    513    219       H  
ATOM   1839  HD1 PHE B 347     -24.081  -4.511  73.968  1.00 45.60           H  
ANISOU 1839  HD1 PHE B 347     7966   5160   4201   -274    749    259       H  
ATOM   1840  HD2 PHE B 347     -24.648  -0.543  72.494  1.00 43.28           H  
ANISOU 1840  HD2 PHE B 347     7416   5071   3956   -260    632    143       H  
ATOM   1841  HE1 PHE B 347     -25.859  -4.131  75.624  1.00 47.93           H  
ANISOU 1841  HE1 PHE B 347     8349   5460   4403   -327    871    246       H  
ATOM   1842  HE2 PHE B 347     -26.579  -0.275  73.992  1.00 45.08           H  
ANISOU 1842  HE2 PHE B 347     7718   5306   4103   -307    755    123       H  
ATOM   1843  HZ  PHE B 347     -27.184  -2.065  75.549  1.00 46.64           H  
ANISOU 1843  HZ  PHE B 347     8085   5407   4231   -345    877    172       H  
ATOM   1844  N   TYR B 348     -19.825  -2.820  71.251  1.00 37.93           N  
ANISOU 1844  N   TYR B 348     6630   4259   3523      6    179    307       N  
ATOM   1845  CA  TYR B 348     -18.830  -3.469  70.355  1.00 37.76           C  
ANISOU 1845  CA  TYR B 348     6532   4206   3611     50    133    316       C  
ATOM   1846  C   TYR B 348     -17.446  -2.863  70.560  1.00 38.26           C  
ANISOU 1846  C   TYR B 348     6554   4297   3685    144    -43    349       C  
ATOM   1847  O   TYR B 348     -16.735  -2.634  69.594  1.00 39.86           O  
ANISOU 1847  O   TYR B 348     6619   4538   3986    159    -96    319       O  
ATOM   1848  CB  TYR B 348     -19.279  -3.364  68.889  1.00 38.06           C  
ANISOU 1848  CB  TYR B 348     6407   4303   3752    -20    197    232       C  
ATOM   1849  CG  TYR B 348     -20.535  -4.122  68.606  1.00 38.93           C  
ANISOU 1849  CG  TYR B 348     6539   4385   3869   -116    361    189       C  
ATOM   1850  CD1 TYR B 348     -20.516  -5.498  68.498  1.00 43.54           C  
ANISOU 1850  CD1 TYR B 348     7197   4860   4487   -129    450    211       C  
ATOM   1851  CD2 TYR B 348     -21.760  -3.493  68.606  1.00 40.66           C  
ANISOU 1851  CD2 TYR B 348     6717   4677   4054   -191    432    130       C  
ATOM   1852  CE1 TYR B 348     -21.681  -6.230  68.356  1.00 44.77           C  
ANISOU 1852  CE1 TYR B 348     7383   4981   4646   -232    608    168       C  
ATOM   1853  CE2 TYR B 348     -22.940  -4.209  68.467  1.00 43.49           C  
ANISOU 1853  CE2 TYR B 348     7089   5015   4420   -287    584     85       C  
ATOM   1854  CZ  TYR B 348     -22.900  -5.583  68.350  1.00 45.47           C  
ANISOU 1854  CZ  TYR B 348     7415   5157   4707   -315    674    102       C  
ATOM   1855  OH  TYR B 348     -24.053  -6.311  68.251  1.00 50.45           O  
ANISOU 1855  OH  TYR B 348     8061   5760   5349   -425    832     51       O  
ATOM   1856  H   TYR B 348     -19.841  -1.811  71.288  1.00 37.93           H  
ANISOU 1856  H   TYR B 348     6630   4259   3523      6    179    307       H  
ATOM   1857  HA  TYR B 348     -18.768  -4.527  70.610  1.00 37.76           H  
ANISOU 1857  HA  TYR B 348     6532   4206   3611     50    133    316       H  
ATOM   1858  HB2 TYR B 348     -18.485  -3.758  68.254  1.00 38.06           H  
ANISOU 1858  HB2 TYR B 348     6407   4303   3752    -20    197    232       H  
ATOM   1859  HB3 TYR B 348     -19.447  -2.313  68.652  1.00 38.06           H  
ANISOU 1859  HB3 TYR B 348     6407   4303   3752    -20    197    232       H  
ATOM   1860  HD1 TYR B 348     -19.568  -6.016  68.525  1.00 43.54           H  
ANISOU 1860  HD1 TYR B 348     7197   4860   4487   -129    450    211       H  
ATOM   1861  HD2 TYR B 348     -21.803  -2.420  68.717  1.00 40.66           H  
ANISOU 1861  HD2 TYR B 348     6717   4677   4054   -191    432    130       H  
ATOM   1862  HE1 TYR B 348     -21.637  -7.304  68.250  1.00 44.77           H  
ANISOU 1862  HE1 TYR B 348     7383   4981   4646   -232    608    168       H  
ATOM   1863  HE2 TYR B 348     -23.888  -3.692  68.450  1.00 43.49           H  
ANISOU 1863  HE2 TYR B 348     7089   5015   4420   -287    584     85       H  
ATOM   1864  HH  TYR B 348     -23.928  -7.260  68.173  1.00 50.45           H  
ANISOU 1864  HH  TYR B 348     8061   5760   5349   -425    832     51       H  
ATOM   1865  N   PRO B 349     -16.987  -2.657  71.814  1.00 37.84           N  
ANISOU 1865  N   PRO B 349     6622   4224   3532    209   -137    410       N  
ATOM   1866  CA  PRO B 349     -15.676  -2.053  72.050  1.00 38.50           C  
ANISOU 1866  CA  PRO B 349     6655   4345   3629    291   -316    429       C  
ATOM   1867  C   PRO B 349     -14.542  -2.842  71.377  1.00 39.69           C  
ANISOU 1867  C   PRO B 349     6726   4459   3895    361   -366    450       C  
ATOM   1868  O   PRO B 349     -13.558  -2.239  71.000  1.00 40.10           O  
ANISOU 1868  O   PRO B 349     6653   4569   4015    395   -480    429       O  
ATOM   1869  CB  PRO B 349     -15.499  -2.067  73.599  1.00 38.39           C  
ANISOU 1869  CB  PRO B 349     6822   4295   3469    351   -392    498       C  
ATOM   1870  CG  PRO B 349     -16.505  -3.123  74.089  1.00 38.34           C  
ANISOU 1870  CG  PRO B 349     6982   4193   3390    320   -236    539       C  
ATOM   1871  CD  PRO B 349     -17.638  -3.105  73.064  1.00 38.27           C  
ANISOU 1871  CD  PRO B 349     6875   4213   3454    208    -76    463       C  
ATOM   1872  HA  PRO B 349     -15.628  -1.050  71.627  1.00 38.50           H  
ANISOU 1872  HA  PRO B 349     6655   4345   3629    291   -316    429       H  
ATOM   1873  HB2 PRO B 349     -15.729  -1.089  74.022  1.00 38.39           H  
ANISOU 1873  HB2 PRO B 349     6822   4295   3469    351   -392    498       H  
ATOM   1874  HB3 PRO B 349     -14.481  -2.349  73.868  1.00 38.39           H  
ANISOU 1874  HB3 PRO B 349     6822   4295   3469    351   -392    498       H  
ATOM   1875  HG2 PRO B 349     -16.881  -2.862  75.078  1.00 38.34           H  
ANISOU 1875  HG2 PRO B 349     6982   4193   3390    320   -236    539       H  
ATOM   1876  HG3 PRO B 349     -16.038  -4.107  74.125  1.00 38.34           H  
ANISOU 1876  HG3 PRO B 349     6982   4193   3390    320   -236    539       H  
ATOM   1877  HD2 PRO B 349     -18.066  -4.100  72.942  1.00 38.27           H  
ANISOU 1877  HD2 PRO B 349     6875   4213   3454    208    -76    463       H  
ATOM   1878  HD3 PRO B 349     -18.420  -2.408  73.364  1.00 38.27           H  
ANISOU 1878  HD3 PRO B 349     6875   4213   3454    208    -76    463       H  
ATOM   1879  N   GLU B 350     -14.692  -4.160  71.235  1.00 40.58           N  
ANISOU 1879  N   GLU B 350     6912   4473   4034    378   -274    486       N  
ATOM   1880  CA  GLU B 350     -13.652  -5.005  70.612  1.00 42.50           C  
ANISOU 1880  CA  GLU B 350     7090   4667   4390    456   -307    505       C  
ATOM   1881  C   GLU B 350     -13.483  -4.592  69.114  1.00 41.06           C  
ANISOU 1881  C   GLU B 350     6707   4554   4338    402   -275    421       C  
ATOM   1882  O   GLU B 350     -12.403  -4.689  68.633  1.00 41.59           O  
ANISOU 1882  O   GLU B 350     6673   4632   4498    464   -345    418       O  
ATOM   1883  CB  GLU B 350     -13.971  -6.489  70.818  1.00 45.03           C  
ANISOU 1883  CB  GLU B 350     7557   4849   4701    480   -197    559       C  
ATOM   1884  CG  GLU B 350     -15.031  -7.037  69.876  1.00 47.53           C  
ANISOU 1884  CG  GLU B 350     7853   5136   5070    367    -14    500       C  
ATOM   1885  CD  GLU B 350     -16.464  -6.727  70.273  1.00 49.98           C  
ANISOU 1885  CD  GLU B 350     8237   5465   5289    254     98    474       C  
ATOM   1886  OE1 GLU B 350     -16.669  -6.039  71.334  1.00 49.53           O  
ANISOU 1886  OE1 GLU B 350     8262   5440   5118    264     43    505       O  
ATOM   1887  OE2 GLU B 350     -17.382  -7.119  69.503  1.00 51.47           O1-
ANISOU 1887  OE2 GLU B 350     8390   5644   5521    154    239    414       O1-
ATOM   1888  H   GLU B 350     -15.543  -4.594  71.564  1.00 40.58           H  
ANISOU 1888  H   GLU B 350     6912   4473   4034    378   -274    486       H  
ATOM   1889  HA  GLU B 350     -12.688  -4.846  71.095  1.00 42.50           H  
ANISOU 1889  HA  GLU B 350     7090   4667   4390    456   -307    505       H  
ATOM   1890  HB2 GLU B 350     -14.321  -6.624  71.841  1.00 45.03           H  
ANISOU 1890  HB2 GLU B 350     7557   4849   4701    480   -197    559       H  
ATOM   1891  HB3 GLU B 350     -13.054  -7.059  70.669  1.00 45.03           H  
ANISOU 1891  HB3 GLU B 350     7557   4849   4701    480   -197    559       H  
ATOM   1892  HG2 GLU B 350     -14.919  -8.120  69.834  1.00 47.53           H  
ANISOU 1892  HG2 GLU B 350     7853   5136   5070    367    -14    500       H  
ATOM   1893  HG3 GLU B 350     -14.855  -6.615  68.887  1.00 47.53           H  
ANISOU 1893  HG3 GLU B 350     7853   5136   5070    367    -14    500       H  
ATOM   1894  N   ARG B 351     -14.514  -4.024  68.486  1.00 38.11           N  
ANISOU 1894  N   ARG B 351     6282   4238   3959    293   -183    356       N  
ATOM   1895  CA  ARG B 351     -14.493  -3.598  67.052  1.00 38.89           C  
ANISOU 1895  CA  ARG B 351     6216   4404   4157    237   -146    279       C  
ATOM   1896  C   ARG B 351     -14.168  -2.102  66.925  1.00 38.19           C  
ANISOU 1896  C   ARG B 351     6025   4421   4064    222   -243    246       C  
ATOM   1897  O   ARG B 351     -14.010  -1.654  65.821  1.00 37.14           O  
ANISOU 1897  O   ARG B 351     5769   4342   4001    186   -226    195       O  
ATOM   1898  CB  ARG B 351     -15.844  -3.886  66.384  1.00 37.36           C  
ANISOU 1898  CB  ARG B 351     6026   4213   3957    134      3    224       C  
ATOM   1899  CG  ARG B 351     -16.272  -5.329  66.486  1.00 37.69           C  
ANISOU 1899  CG  ARG B 351     6174   4141   4004    124    117    245       C  
ATOM   1900  CD  ARG B 351     -15.128  -6.259  66.145  1.00 39.74           C  
ANISOU 1900  CD  ARG B 351     6424   4326   4351    210     93    274       C  
ATOM   1901  NE  ARG B 351     -14.845  -6.243  64.722  1.00 39.16           N  
ANISOU 1901  NE  ARG B 351     6209   4292   4377    181    127    204       N  
ATOM   1902  CZ  ARG B 351     -15.529  -6.912  63.806  1.00 40.42           C  
ANISOU 1902  CZ  ARG B 351     6357   4427   4575    106    252    145       C  
ATOM   1903  NH1 ARG B 351     -16.546  -7.684  64.151  1.00 39.11           N  
ANISOU 1903  NH1 ARG B 351     6301   4192   4368     45    361    144       N  
ATOM   1904  NH2 ARG B 351     -15.179  -6.822  62.534  1.00 43.31           N1+
ANISOU 1904  NH2 ARG B 351     6602   4835   5017     87    271     83       N1+
ATOM   1905  H   ARG B 351     -15.363  -3.872  69.012  1.00 38.11           H  
ANISOU 1905  H   ARG B 351     6282   4238   3959    293   -183    356       H  
ATOM   1906  HA  ARG B 351     -13.713  -4.170  66.549  1.00 38.89           H  
ANISOU 1906  HA  ARG B 351     6216   4404   4157    237   -146    279       H  
ATOM   1907  HB2 ARG B 351     -15.770  -3.622  65.329  1.00 37.36           H  
ANISOU 1907  HB2 ARG B 351     6026   4213   3957    134      3    224       H  
ATOM   1908  HB3 ARG B 351     -16.603  -3.267  66.861  1.00 37.36           H  
ANISOU 1908  HB3 ARG B 351     6026   4213   3957    134      3    224       H  
ATOM   1909  HG2 ARG B 351     -17.095  -5.507  65.793  1.00 37.69           H  
ANISOU 1909  HG2 ARG B 351     6174   4141   4004    124    117    245       H  
ATOM   1910  HG3 ARG B 351     -16.604  -5.531  67.504  1.00 37.69           H  
ANISOU 1910  HG3 ARG B 351     6174   4141   4004    124    117    245       H  
ATOM   1911  HD2 ARG B 351     -15.393  -7.273  66.443  1.00 39.74           H  
ANISOU 1911  HD2 ARG B 351     6424   4326   4351    210     93    274       H  
ATOM   1912  HD3 ARG B 351     -14.238  -5.942  66.688  1.00 39.74           H  
ANISOU 1912  HD3 ARG B 351     6424   4326   4351    210     93    274       H  
ATOM   1913  HE  ARG B 351     -14.068  -5.680  64.406  1.00 39.16           H  
ANISOU 1913  HE  ARG B 351     6209   4292   4377    181    127    204       H  
ATOM   1914 HH11 ARG B 351     -17.050  -8.200  63.445  1.00 39.11           H  
ANISOU 1914 HH11 ARG B 351     6301   4192   4368     45    361    144       H  
ATOM   1915 HH12 ARG B 351     -16.818  -7.757  65.121  1.00 39.11           H  
ANISOU 1915 HH12 ARG B 351     6301   4192   4368     45    361    144       H  
ATOM   1916 HH21 ARG B 351     -14.403  -6.234  62.264  1.00 43.31           H  
ANISOU 1916 HH21 ARG B 351     6602   4835   5017     87    271     83       H  
ATOM   1917 HH22 ARG B 351     -15.687  -7.341  61.832  1.00 43.31           H  
ANISOU 1917 HH22 ARG B 351     6602   4835   5017     87    271     83       H  
ATOM   1918  N   VAL B 352     -14.114  -1.367  68.034  1.00 39.98           N  
ANISOU 1918  N   VAL B 352     6317   4670   4203    243   -332    274       N  
ATOM   1919  CA  VAL B 352     -13.885   0.107  68.034  1.00 38.22           C  
ANISOU 1919  CA  VAL B 352     6021   4534   3968    219   -417    240       C  
ATOM   1920  C   VAL B 352     -12.530   0.386  68.657  1.00 40.60           C  
ANISOU 1920  C   VAL B 352     6297   4844   4284    293   -572    269       C  
ATOM   1921  O   VAL B 352     -12.414   0.259  69.869  1.00 44.26           O  
ANISOU 1921  O   VAL B 352     6876   5282   4660    342   -643    315       O  
ATOM   1922  CB  VAL B 352     -14.999   0.842  68.779  1.00 38.80           C  
ANISOU 1922  CB  VAL B 352     6184   4631   3927    174   -389    230       C  
ATOM   1923  CG1 VAL B 352     -14.772   2.352  68.774  1.00 38.35           C  
ANISOU 1923  CG1 VAL B 352     6067   4645   3858    152   -469    193       C  
ATOM   1924  CG2 VAL B 352     -16.373   0.498  68.221  1.00 39.32           C  
ANISOU 1924  CG2 VAL B 352     6259   4696   3985    103   -239    195       C  
ATOM   1925  H   VAL B 352     -14.234  -1.832  68.922  1.00 39.98           H  
ANISOU 1925  H   VAL B 352     6317   4670   4203    243   -332    274       H  
ATOM   1926  HA  VAL B 352     -13.897   0.476  67.009  1.00 38.22           H  
ANISOU 1926  HA  VAL B 352     6021   4534   3968    219   -417    240       H  
ATOM   1927  HB  VAL B 352     -14.969   0.501  69.814  1.00 38.80           H  
ANISOU 1927  HB  VAL B 352     6184   4631   3927    174   -389    230       H  
ATOM   1928 HG11 VAL B 352     -13.801   2.575  69.216  1.00 38.35           H  
ANISOU 1928 HG11 VAL B 352     6067   4645   3858    152   -469    193       H  
ATOM   1929 HG12 VAL B 352     -14.797   2.720  67.748  1.00 38.35           H  
ANISOU 1929 HG12 VAL B 352     6067   4645   3858    152   -469    193       H  
ATOM   1930 HG13 VAL B 352     -15.556   2.839  69.354  1.00 38.35           H  
ANISOU 1930 HG13 VAL B 352     6067   4645   3858    152   -469    193       H  
ATOM   1931 HG21 VAL B 352     -16.436   0.826  67.184  1.00 39.32           H  
ANISOU 1931 HG21 VAL B 352     6259   4696   3985    103   -239    195       H  
ATOM   1932 HG22 VAL B 352     -16.526  -0.580  68.271  1.00 39.32           H  
ANISOU 1932 HG22 VAL B 352     6259   4696   3985    103   -239    195       H  
ATOM   1933 HG23 VAL B 352     -17.140   1.001  68.809  1.00 39.32           H  
ANISOU 1933 HG23 VAL B 352     6259   4696   3985    103   -239    195       H  
ATOM   1934  N   ARG B 353     -11.541   0.775  67.842  1.00 40.33           N  
ANISOU 1934  N   ARG B 353     6115   4851   4356    298   -622    238       N  
ATOM   1935  CA  ARG B 353     -10.160   1.104  68.305  1.00 41.57           C  
ANISOU 1935  CA  ARG B 353     6207   5034   4555    359   -774    248       C  
ATOM   1936  C   ARG B 353     -10.226   2.317  69.238  1.00 41.08           C  
ANISOU 1936  C   ARG B 353     6192   5016   4401    334   -871    236       C  
ATOM   1937  O   ARG B 353      -9.522   2.314  70.274  1.00 40.82           O  
ANISOU 1937  O   ARG B 353     6201   4984   4325    395  -1003    263       O  
ATOM   1938  CB  ARG B 353      -9.237   1.392  67.109  1.00 43.48           C  
ANISOU 1938  CB  ARG B 353     6269   5316   4936    343   -773    202       C  
ATOM   1939  CG  ARG B 353      -7.818   1.815  67.499  1.00 45.32           C  
ANISOU 1939  CG  ARG B 353     6400   5589   5229    389   -922    195       C  
ATOM   1940  CD  ARG B 353      -7.155   0.854  68.481  1.00 48.06           C  
ANISOU 1940  CD  ARG B 353     6801   5898   5562    507  -1025    253       C  
ATOM   1941  NE  ARG B 353      -5.728   1.141  68.687  1.00 49.72           N  
ANISOU 1941  NE  ARG B 353     6876   6158   5856    559  -1169    235       N  
ATOM   1942  CZ  ARG B 353      -5.239   1.903  69.662  1.00 50.56           C  
ANISOU 1942  CZ  ARG B 353     6988   6312   5910    566  -1321    227       C  
ATOM   1943  NH1 ARG B 353      -3.935   2.113  69.745  1.00 51.88           N  
ANISOU 1943  NH1 ARG B 353     7008   6532   6171    605  -1448    199       N  
ATOM   1944  NH2 ARG B 353      -6.055   2.476  70.535  1.00 50.32           N1+
ANISOU 1944  NH2 ARG B 353     7104   6278   5736    529  -1342    238       N1+
ATOM   1945  H   ARG B 353     -11.741   0.850  66.855  1.00 40.33           H  
ANISOU 1945  H   ARG B 353     6115   4851   4356    298   -622    238       H  
ATOM   1946  HA  ARG B 353      -9.747   0.251  68.843  1.00 41.57           H  
ANISOU 1946  HA  ARG B 353     6207   5034   4555    359   -774    248       H  
ATOM   1947  HB2 ARG B 353      -9.682   2.193  66.519  1.00 43.48           H  
ANISOU 1947  HB2 ARG B 353     6269   5316   4936    343   -773    202       H  
ATOM   1948  HB3 ARG B 353      -9.170   0.488  66.503  1.00 43.48           H  
ANISOU 1948  HB3 ARG B 353     6269   5316   4936    343   -773    202       H  
ATOM   1949  HG2 ARG B 353      -7.864   2.803  67.958  1.00 45.32           H  
ANISOU 1949  HG2 ARG B 353     6400   5589   5229    389   -922    195       H  
ATOM   1950  HG3 ARG B 353      -7.210   1.862  66.596  1.00 45.32           H  
ANISOU 1950  HG3 ARG B 353     6400   5589   5229    389   -922    195       H  
ATOM   1951  HD2 ARG B 353      -7.254  -0.161  68.095  1.00 48.06           H  
ANISOU 1951  HD2 ARG B 353     6801   5898   5562    507  -1025    253       H  
ATOM   1952  HD3 ARG B 353      -7.667   0.929  69.440  1.00 48.06           H  
ANISOU 1952  HD3 ARG B 353     6801   5898   5562    507  -1025    253       H  
ATOM   1953  HE  ARG B 353      -5.070   0.729  68.041  1.00 49.72           H  
ANISOU 1953  HE  ARG B 353     6876   6158   5856    559  -1169    235       H  
ATOM   1954 HH11 ARG B 353      -3.310   1.678  69.081  1.00 51.88           H  
ANISOU 1954 HH11 ARG B 353     7008   6532   6171    605  -1448    199       H  
ATOM   1955 HH12 ARG B 353      -3.565   2.708  70.472  1.00 51.88           H  
ANISOU 1955 HH12 ARG B 353     7008   6532   6171    605  -1448    199       H  
ATOM   1956 HH21 ARG B 353      -5.681   3.071  71.261  1.00 50.32           H  
ANISOU 1956 HH21 ARG B 353     7104   6278   5736    529  -1342    238       H  
ATOM   1957 HH22 ARG B 353      -7.051   2.318  70.475  1.00 50.32           H  
ANISOU 1957 HH22 ARG B 353     7104   6278   5736    529  -1342    238       H  
ATOM   1958  N   ALA B 354     -11.005   3.335  68.847  1.00 39.82           N  
ANISOU 1958  N   ALA B 354     6025   4891   4214    252   -814    192       N  
ATOM   1959  CA  ALA B 354     -11.193   4.586  69.597  1.00 39.46           C  
ANISOU 1959  CA  ALA B 354     6028   4878   4085    219   -882    168       C  
ATOM   1960  C   ALA B 354     -12.494   5.247  69.121  1.00 37.39           C  
ANISOU 1960  C   ALA B 354     5795   4629   3783    150   -767    135       C  
ATOM   1961  O   ALA B 354     -12.936   4.920  68.056  1.00 34.26           O  
ANISOU 1961  O   ALA B 354     5340   4234   3443    124   -666    122       O  
ATOM   1962  CB  ALA B 354     -10.008   5.474  69.395  1.00 39.38           C  
ANISOU 1962  CB  ALA B 354     5900   4913   4151    203   -989    130       C  
ATOM   1963  H   ALA B 354     -11.500   3.236  67.972  1.00 39.82           H  
ANISOU 1963  H   ALA B 354     6025   4891   4214    252   -814    192       H  
ATOM   1964  HA  ALA B 354     -11.275   4.391  70.666  1.00 39.46           H  
ANISOU 1964  HA  ALA B 354     6028   4878   4085    219   -882    168       H  
ATOM   1965  HB1 ALA B 354      -9.112   4.973  69.762  1.00 39.38           H  
ANISOU 1965  HB1 ALA B 354     5900   4913   4151    203   -989    130       H  
ATOM   1966  HB2 ALA B 354      -9.894   5.692  68.333  1.00 39.38           H  
ANISOU 1966  HB2 ALA B 354     5900   4913   4151    203   -989    130       H  
ATOM   1967  HB3 ALA B 354     -10.154   6.405  69.943  1.00 39.38           H  
ANISOU 1967  HB3 ALA B 354     5900   4913   4151    203   -989    130       H  
ATOM   1968  N   VAL B 355     -13.127   6.038  69.961  1.00 36.68           N  
ANISOU 1968  N   VAL B 355     5802   4545   3590    133   -782    124       N  
ATOM   1969  CA  VAL B 355     -14.432   6.661  69.644  1.00 38.21           C  
ANISOU 1969  CA  VAL B 355     6026   4752   3741     86   -677     93       C  
ATOM   1970  C   VAL B 355     -14.330   8.167  69.888  1.00 37.30           C  
ANISOU 1970  C   VAL B 355     5916   4659   3596     56   -735     51       C  
ATOM   1971  O   VAL B 355     -13.713   8.563  70.886  1.00 37.12           O  
ANISOU 1971  O   VAL B 355     5948   4633   3522     70   -842     51       O  
ATOM   1972  CB  VAL B 355     -15.584   6.027  70.445  1.00 37.92           C  
ANISOU 1972  CB  VAL B 355     6118   4688   3602     95   -597    116       C  
ATOM   1973  CG1 VAL B 355     -15.407   6.203  71.941  1.00 37.68           C  
ANISOU 1973  CG1 VAL B 355     6222   4639   3454    126   -677    138       C  
ATOM   1974  CG2 VAL B 355     -16.936   6.576  69.993  1.00 37.83           C  
ANISOU 1974  CG2 VAL B 355     6103   4702   3570     53   -485     76       C  
ATOM   1975  H   VAL B 355     -12.705   6.228  70.859  1.00 36.68           H  
ANISOU 1975  H   VAL B 355     5802   4545   3590    133   -782    124       H  
ATOM   1976  HA  VAL B 355     -14.667   6.482  68.595  1.00 38.21           H  
ANISOU 1976  HA  VAL B 355     6026   4752   3741     86   -677     93       H  
ATOM   1977  HB  VAL B 355     -15.560   4.957  70.240  1.00 37.92           H  
ANISOU 1977  HB  VAL B 355     6118   4688   3602     95   -597    116       H  
ATOM   1978 HG11 VAL B 355     -14.452   5.776  72.247  1.00 37.68           H  
ANISOU 1978 HG11 VAL B 355     6222   4639   3454    126   -677    138       H  
ATOM   1979 HG12 VAL B 355     -15.426   7.265  72.187  1.00 37.68           H  
ANISOU 1979 HG12 VAL B 355     6222   4639   3454    126   -677    138       H  
ATOM   1980 HG13 VAL B 355     -16.216   5.694  72.465  1.00 37.68           H  
ANISOU 1980 HG13 VAL B 355     6222   4639   3454    126   -677    138       H  
ATOM   1981 HG21 VAL B 355     -16.978   7.647  70.191  1.00 37.83           H  
ANISOU 1981 HG21 VAL B 355     6103   4702   3570     53   -485     76       H  
ATOM   1982 HG22 VAL B 355     -17.061   6.399  68.925  1.00 37.83           H  
ANISOU 1982 HG22 VAL B 355     6103   4702   3570     53   -485     76       H  
ATOM   1983 HG23 VAL B 355     -17.734   6.074  70.540  1.00 37.83           H  
ANISOU 1983 HG23 VAL B 355     6103   4702   3570     53   -485     76       H  
ATOM   1984  N   ALA B 356     -14.858   8.952  68.969  1.00 35.40           N  
ANISOU 1984  N   ALA B 356     5622   4438   3389     18   -672     17       N  
ATOM   1985  CA  ALA B 356     -14.956  10.428  69.062  1.00 37.69           C  
ANISOU 1985  CA  ALA B 356     5932   4734   3655    -11   -699    -24       C  
ATOM   1986  C   ALA B 356     -16.354  10.859  68.631  1.00 37.98           C  
ANISOU 1986  C   ALA B 356     5992   4781   3658    -16   -592    -44       C  
ATOM   1987  O   ALA B 356     -16.816  10.398  67.564  1.00 33.63           O  
ANISOU 1987  O   ALA B 356     5372   4250   3158    -22   -516    -42       O  
ATOM   1988  CB  ALA B 356     -13.899  11.080  68.202  1.00 36.87           C  
ANISOU 1988  CB  ALA B 356     5723   4636   3648    -46   -744    -43       C  
ATOM   1989  H   ALA B 356     -15.224   8.513  68.136  1.00 35.40           H  
ANISOU 1989  H   ALA B 356     5622   4438   3389     18   -672     17       H  
ATOM   1990  HA  ALA B 356     -14.786  10.745  70.091  1.00 37.69           H  
ANISOU 1990  HA  ALA B 356     5932   4734   3655    -11   -699    -24       H  
ATOM   1991  HB1 ALA B 356     -12.911  10.764  68.538  1.00 36.87           H  
ANISOU 1991  HB1 ALA B 356     5723   4636   3648    -46   -744    -43       H  
ATOM   1992  HB2 ALA B 356     -14.041  10.782  67.163  1.00 36.87           H  
ANISOU 1992  HB2 ALA B 356     5723   4636   3648    -46   -744    -43       H  
ATOM   1993  HB3 ALA B 356     -13.982  12.164  68.284  1.00 36.87           H  
ANISOU 1993  HB3 ALA B 356     5723   4636   3648    -46   -744    -43       H  
ATOM   1994  N   SER B 357     -17.009  11.680  69.443  1.00 38.05           N  
ANISOU 1994  N   SER B 357     6093   4780   3583    -10   -589    -67       N  
ATOM   1995  CA  SER B 357     -18.297  12.323  69.103  1.00 38.56           C  
ANISOU 1995  CA  SER B 357     6173   4858   3621     -3   -501    -95       C  
ATOM   1996  C   SER B 357     -18.115  13.841  69.002  1.00 36.51           C  
ANISOU 1996  C   SER B 357     5936   4578   3360    -12   -536   -128       C  
ATOM   1997  O   SER B 357     -17.489  14.420  69.895  1.00 34.69           O  
ANISOU 1997  O   SER B 357     5772   4319   3090    -24   -612   -144       O  
ATOM   1998  CB  SER B 357     -19.332  11.984  70.088  1.00 38.24           C  
ANISOU 1998  CB  SER B 357     6222   4818   3490     18   -442    -99       C  
ATOM   1999  OG  SER B 357     -20.561  12.595  69.751  1.00 39.17           O  
ANISOU 1999  OG  SER B 357     6331   4958   3596     33   -358   -132       O  
ATOM   2000  H   SER B 357     -16.604  11.877  70.347  1.00 38.05           H  
ANISOU 2000  H   SER B 357     6093   4780   3583    -10   -589    -67       H  
ATOM   2001  HA  SER B 357     -18.627  11.946  68.135  1.00 38.56           H  
ANISOU 2001  HA  SER B 357     6173   4858   3621     -3   -501    -95       H  
ATOM   2002  HB2 SER B 357     -19.030  12.352  71.068  1.00 38.24           H  
ANISOU 2002  HB2 SER B 357     6222   4818   3490     18   -442    -99       H  
ATOM   2003  HB3 SER B 357     -19.450  10.901  70.127  1.00 38.24           H  
ANISOU 2003  HB3 SER B 357     6222   4818   3490     18   -442    -99       H  
ATOM   2004  HG  SER B 357     -21.066  12.678  70.580  1.00 39.17           H  
ANISOU 2004  HG  SER B 357     6331   4958   3596     33   -358   -132       H  
ATOM   2005  N   LEU B 358     -18.613  14.436  67.926  1.00 35.69           N  
ANISOU 2005  N   LEU B 358     5783   4484   3296     -8   -486   -139       N  
ATOM   2006  CA  LEU B 358     -18.871  15.894  67.827  1.00 35.64           C  
ANISOU 2006  CA  LEU B 358     5823   4444   3273      0   -486   -169       C  
ATOM   2007  C   LEU B 358     -20.302  16.161  68.321  1.00 35.36           C  
ANISOU 2007  C   LEU B 358     5844   4421   3170     51   -415   -193       C  
ATOM   2008  O   LEU B 358     -21.280  15.719  67.701  1.00 32.70           O  
ANISOU 2008  O   LEU B 358     5448   4133   2845     76   -344   -190       O  
ATOM   2009  CB  LEU B 358     -18.684  16.384  66.383  1.00 34.50           C  
ANISOU 2009  CB  LEU B 358     5610   4300   3198     -9   -467   -159       C  
ATOM   2010  CG  LEU B 358     -17.424  15.912  65.649  1.00 35.27           C  
ANISOU 2010  CG  LEU B 358     5625   4401   3376    -58   -503   -137       C  
ATOM   2011  CD1 LEU B 358     -17.266  16.655  64.338  1.00 35.45           C  
ANISOU 2011  CD1 LEU B 358     5615   4409   3444    -71   -474   -130       C  
ATOM   2012  CD2 LEU B 358     -16.179  16.074  66.493  1.00 36.71           C  
ANISOU 2012  CD2 LEU B 358     5824   4552   3570   -101   -592   -147       C  
ATOM   2013  H   LEU B 358     -18.830  13.861  67.124  1.00 35.69           H  
ANISOU 2013  H   LEU B 358     5783   4484   3296     -8   -486   -139       H  
ATOM   2014  HA  LEU B 358     -18.160  16.442  68.445  1.00 35.64           H  
ANISOU 2014  HA  LEU B 358     5823   4444   3273      0   -486   -169       H  
ATOM   2015  HB2 LEU B 358     -18.664  17.474  66.405  1.00 34.50           H  
ANISOU 2015  HB2 LEU B 358     5610   4300   3198     -9   -467   -159       H  
ATOM   2016  HB3 LEU B 358     -19.546  16.048  65.807  1.00 34.50           H  
ANISOU 2016  HB3 LEU B 358     5610   4300   3198     -9   -467   -159       H  
ATOM   2017  HG  LEU B 358     -17.548  14.848  65.447  1.00 35.27           H  
ANISOU 2017  HG  LEU B 358     5625   4401   3376    -58   -503   -137       H  
ATOM   2018 HD11 LEU B 358     -18.153  16.501  63.724  1.00 35.45           H  
ANISOU 2018 HD11 LEU B 358     5615   4409   3444    -71   -474   -130       H  
ATOM   2019 HD12 LEU B 358     -17.142  17.720  64.536  1.00 35.45           H  
ANISOU 2019 HD12 LEU B 358     5615   4409   3444    -71   -474   -130       H  
ATOM   2020 HD13 LEU B 358     -16.389  16.279  63.811  1.00 35.45           H  
ANISOU 2020 HD13 LEU B 358     5615   4409   3444    -71   -474   -130       H  
ATOM   2021 HD21 LEU B 358     -16.025  17.130  66.714  1.00 36.71           H  
ANISOU 2021 HD21 LEU B 358     5824   4552   3570   -101   -592   -147       H  
ATOM   2022 HD22 LEU B 358     -16.297  15.521  67.425  1.00 36.71           H  
ANISOU 2022 HD22 LEU B 358     5824   4552   3570   -101   -592   -147       H  
ATOM   2023 HD23 LEU B 358     -15.318  15.687  65.948  1.00 36.71           H  
ANISOU 2023 HD23 LEU B 358     5824   4552   3570   -101   -592   -147       H  
ATOM   2024  N   ASN B 359     -20.414  16.918  69.417  1.00 35.55           N  
ANISOU 2024  N   ASN B 359     5974   4408   3126     60   -433   -223       N  
ATOM   2025  CA  ASN B 359     -21.667  17.521  69.938  1.00 38.60           C  
ANISOU 2025  CA  ASN B 359     6424   4791   3451    112   -364   -259       C  
ATOM   2026  C   ASN B 359     -22.523  16.550  70.763  1.00 38.34           C  
ANISOU 2026  C   ASN B 359     6413   4796   3359    124   -303   -260       C  
ATOM   2027  O   ASN B 359     -23.022  16.924  71.823  1.00 39.43           O  
ANISOU 2027  O   ASN B 359     6648   4915   3418    142   -275   -290       O  
ATOM   2028  CB  ASN B 359     -22.522  18.261  68.884  1.00 38.61           C  
ANISOU 2028  CB  ASN B 359     6366   4809   3493    161   -309   -265       C  
ATOM   2029  CG  ASN B 359     -21.771  19.169  67.933  1.00 42.01           C  
ANISOU 2029  CG  ASN B 359     6800   5189   3972    149   -355   -257       C  
ATOM   2030  OD1 ASN B 359     -20.653  18.903  67.536  1.00 40.83           O  
ANISOU 2030  OD1 ASN B 359     6615   5029   3871     92   -408   -232       O  
ATOM   2031  ND2 ASN B 359     -22.371  20.245  67.488  1.00 42.70           N  
ANISOU 2031  ND2 ASN B 359     6930   5244   4052    204   -326   -275       N  
ATOM   2032  H   ASN B 359     -19.569  17.088  69.944  1.00 35.55           H  
ANISOU 2032  H   ASN B 359     5974   4408   3126     60   -433   -223       H  
ATOM   2033  HA  ASN B 359     -21.381  18.370  70.569  1.00 38.60           H  
ANISOU 2033  HA  ASN B 359     6424   4791   3451    112   -364   -259       H  
ATOM   2034  HB2 ASN B 359     -23.255  18.863  69.419  1.00 38.61           H  
ANISOU 2034  HB2 ASN B 359     6366   4809   3493    161   -309   -265       H  
ATOM   2035  HB3 ASN B 359     -23.071  17.539  68.283  1.00 38.61           H  
ANISOU 2035  HB3 ASN B 359     6366   4809   3493    161   -309   -265       H  
ATOM   2036 HD21 ASN B 359     -23.303  20.466  67.840  1.00 42.70           H  
ANISOU 2036 HD21 ASN B 359     6930   5244   4052    204   -326   -275       H  
ATOM   2037 HD22 ASN B 359     -21.854  20.866  66.876  1.00 42.70           H  
ANISOU 2037 HD22 ASN B 359     6930   5244   4052    204   -326   -275       H  
ATOM   2038  N   THR B 360     -22.685  15.303  70.310  1.00 37.91           N  
ANISOU 2038  N   THR B 360     6279   4786   3339    109   -270   -230       N  
ATOM   2039  CA  THR B 360     -23.550  14.320  70.982  1.00 39.26           C  
ANISOU 2039  CA  THR B 360     6464   4987   3465    112   -184   -232       C  
ATOM   2040  C   THR B 360     -22.881  13.721  72.219  1.00 39.33           C  
ANISOU 2040  C   THR B 360     6583   4964   3399     89   -224   -209       C  
ATOM   2041  O   THR B 360     -21.902  12.980  72.059  1.00 38.52           O  
ANISOU 2041  O   THR B 360     6469   4847   3319     65   -300   -171       O  
ATOM   2042  CB  THR B 360     -23.993  13.198  70.041  1.00 38.60           C  
ANISOU 2042  CB  THR B 360     6266   4953   3448     95   -132   -215       C  
ATOM   2043  OG1 THR B 360     -24.659  13.772  68.958  1.00 36.38           O  
ANISOU 2043  OG1 THR B 360     5892   4704   3227    120   -125   -232       O  
ATOM   2044  CG2 THR B 360     -24.945  12.209  70.708  1.00 38.71           C  
ANISOU 2044  CG2 THR B 360     6286   4996   3427     88    -21   -229       C  
ATOM   2045  H   THR B 360     -22.257  15.053  69.426  1.00 37.91           H  
ANISOU 2045  H   THR B 360     6279   4786   3339    109   -270   -230       H  
ATOM   2046  HA  THR B 360     -24.460  14.839  71.273  1.00 39.26           H  
ANISOU 2046  HA  THR B 360     6464   4987   3465    112   -184   -232       H  
ATOM   2047  HB  THR B 360     -23.126  12.658  69.668  1.00 38.60           H  
ANISOU 2047  HB  THR B 360     6266   4953   3448     95   -132   -215       H  
ATOM   2048 HG21 THR B 360     -24.406  11.583  71.417  1.00 38.71           H  
ANISOU 2048 HG21 THR B 360     6286   4996   3427     88    -21   -229       H  
ATOM   2049 HG22 THR B 360     -25.744  12.743  71.224  1.00 38.71           H  
ANISOU 2049 HG22 THR B 360     6286   4996   3427     88    -21   -229       H  
ATOM   2050 HG23 THR B 360     -25.390  11.572  69.953  1.00 38.71           H  
ANISOU 2050 HG23 THR B 360     6286   4996   3427     88    -21   -229       H  
ATOM   2051  HG1 THR B 360     -24.872  13.061  68.329  1.00 36.38           H  
ANISOU 2051  HG1 THR B 360     5892   4704   3227    120   -125   -232       H  
ATOM   2052  N   PRO B 361     -23.376  13.995  73.438  1.00 40.18           N  
ANISOU 2052  N   PRO B 361     6802   5058   3408    103   -176   -234       N  
ATOM   2053  CA  PRO B 361     -22.853  13.378  74.648  1.00 41.83           C  
ANISOU 2053  CA  PRO B 361     7133   5238   3522     89   -208   -208       C  
ATOM   2054  C   PRO B 361     -23.283  11.907  74.714  1.00 43.35           C  
ANISOU 2054  C   PRO B 361     7316   5444   3711     71   -132   -167       C  
ATOM   2055  O   PRO B 361     -24.213  11.479  74.032  1.00 38.23           O  
ANISOU 2055  O   PRO B 361     6572   4831   3124     64    -41   -178       O  
ATOM   2056  CB  PRO B 361     -23.472  14.202  75.779  1.00 41.41           C  
ANISOU 2056  CB  PRO B 361     7201   5168   3363    111   -157   -257       C  
ATOM   2057  CG  PRO B 361     -24.867  14.490  75.232  1.00 41.63           C  
ANISOU 2057  CG  PRO B 361     7142   5233   3441    138    -34   -297       C  
ATOM   2058  CD  PRO B 361     -24.572  14.769  73.760  1.00 40.25           C  
ANISOU 2058  CD  PRO B 361     6824   5080   3388    141    -81   -287       C  
ATOM   2059  HA  PRO B 361     -21.766  13.445  74.685  1.00 41.83           H  
ANISOU 2059  HA  PRO B 361     7133   5238   3522     89   -208   -208       H  
ATOM   2060  HB2 PRO B 361     -22.924  15.138  75.890  1.00 41.41           H  
ANISOU 2060  HB2 PRO B 361     7201   5168   3363    111   -157   -257       H  
ATOM   2061  HB3 PRO B 361     -23.507  13.657  76.724  1.00 41.41           H  
ANISOU 2061  HB3 PRO B 361     7201   5168   3363    111   -157   -257       H  
ATOM   2062  HG2 PRO B 361     -25.325  15.350  75.711  1.00 41.63           H  
ANISOU 2062  HG2 PRO B 361     7142   5233   3441    138    -34   -297       H  
ATOM   2063  HG3 PRO B 361     -25.504  13.609  75.330  1.00 41.63           H  
ANISOU 2063  HG3 PRO B 361     7142   5233   3441    138    -34   -297       H  
ATOM   2064  HD2 PRO B 361     -25.422  14.462  73.151  1.00 40.25           H  
ANISOU 2064  HD2 PRO B 361     6824   5080   3388    141    -81   -287       H  
ATOM   2065  HD3 PRO B 361     -24.373  15.832  73.626  1.00 40.25           H  
ANISOU 2065  HD3 PRO B 361     6824   5080   3388    141    -81   -287       H  
ATOM   2066  N   PHE B 362     -22.651  11.146  75.601  1.00 44.78           N  
ANISOU 2066  N   PHE B 362     7603   5594   3818     64   -175   -123       N  
ATOM   2067  CA  PHE B 362     -23.141   9.832  76.009  1.00 49.44           C  
ANISOU 2067  CA  PHE B 362     8246   6172   4368     49    -85    -82       C  
ATOM   2068  C   PHE B 362     -23.789   9.965  77.379  1.00 51.67           C  
ANISOU 2068  C   PHE B 362     8695   6433   4504     54    -20    -92       C  
ATOM   2069  O   PHE B 362     -23.139  10.375  78.339  1.00 53.36           O  
ANISOU 2069  O   PHE B 362     9029   6621   4625     71   -118    -82       O  
ATOM   2070  CB  PHE B 362     -21.998   8.823  75.992  1.00 55.15           C  
ANISOU 2070  CB  PHE B 362     8980   6866   5110     52   -180    -15       C  
ATOM   2071  CG  PHE B 362     -22.304   7.475  76.615  1.00 61.19           C  
ANISOU 2071  CG  PHE B 362     9842   7592   5815     43    -99     39       C  
ATOM   2072  CD1 PHE B 362     -22.970   6.496  75.894  1.00 60.99           C  
ANISOU 2072  CD1 PHE B 362     9741   7568   5863     10     17     46       C  
ATOM   2073  CD2 PHE B 362     -22.000   7.219  77.953  1.00 64.42           C  
ANISOU 2073  CD2 PHE B 362    10433   7961   6083     65   -131     78       C  
ATOM   2074  CE1 PHE B 362     -23.285   5.280  76.479  1.00 65.86           C  
ANISOU 2074  CE1 PHE B 362    10462   8135   6426     -7    107     94       C  
ATOM   2075  CE2 PHE B 362     -22.325   6.003  78.536  1.00 65.27           C  
ANISOU 2075  CE2 PHE B 362    10652   8021   6126     57    -43    134       C  
ATOM   2076  CZ  PHE B 362     -22.957   5.034  77.798  1.00 63.88           C  
ANISOU 2076  CZ  PHE B 362    10401   7835   6035     19     80    143       C  
ATOM   2077  H   PHE B 362     -21.897  11.550  76.137  1.00 44.78           H  
ANISOU 2077  H   PHE B 362     7603   5594   3818     64   -175   -123       H  
ATOM   2078  HA  PHE B 362     -23.896   9.475  75.307  1.00 49.44           H  
ANISOU 2078  HA  PHE B 362     8246   6172   4368     49    -85    -82       H  
ATOM   2079  HB2 PHE B 362     -21.155   9.261  76.526  1.00 55.15           H  
ANISOU 2079  HB2 PHE B 362     8980   6866   5110     52   -180    -15       H  
ATOM   2080  HB3 PHE B 362     -21.724   8.662  74.950  1.00 55.15           H  
ANISOU 2080  HB3 PHE B 362     8980   6866   5110     52   -180    -15       H  
ATOM   2081  HD1 PHE B 362     -23.246   6.683  74.867  1.00 60.99           H  
ANISOU 2081  HD1 PHE B 362     9741   7568   5863     10     17     46       H  
ATOM   2082  HD2 PHE B 362     -21.505   7.977  78.542  1.00 64.42           H  
ANISOU 2082  HD2 PHE B 362    10433   7961   6083     65   -131     78       H  
ATOM   2083  HE1 PHE B 362     -23.790   4.520  75.900  1.00 65.86           H  
ANISOU 2083  HE1 PHE B 362    10462   8135   6426     -7    107     94       H  
ATOM   2084  HE2 PHE B 362     -22.080   5.819  79.572  1.00 65.27           H  
ANISOU 2084  HE2 PHE B 362    10652   8021   6126     57    -43    134       H  
ATOM   2085  HZ  PHE B 362     -23.197   4.082  78.247  1.00 63.88           H  
ANISOU 2085  HZ  PHE B 362    10401   7835   6035     19     80    143       H  
ATOM   2086  N   ILE B 363     -25.067   9.609  77.470  1.00 55.55           N  
ANISOU 2086  N   ILE B 363     9183   6942   4980     37    142   -124       N  
ATOM   2087  CA  ILE B 363     -25.827   9.638  78.718  1.00 60.69           C  
ANISOU 2087  CA  ILE B 363     9994   7574   5493     32    250   -135       C  
ATOM   2088  C   ILE B 363     -26.222   8.199  79.042  1.00 59.62           C  
ANISOU 2088  C   ILE B 363     9903   7414   5338     -8    370    -87       C  
ATOM   2089  O   ILE B 363     -26.913   7.591  78.218  1.00 58.84           O  
ANISOU 2089  O   ILE B 363     9682   7343   5330    -44    482   -108       O  
ATOM   2090  CB  ILE B 363     -27.053  10.578  78.644  1.00 66.36           C  
ANISOU 2090  CB  ILE B 363    10668   8330   6217     43    365   -217       C  
ATOM   2091  CG1 ILE B 363     -26.769  11.973  78.050  1.00 66.68           C  
ANISOU 2091  CG1 ILE B 363    10608   8393   6336     81    271   -263       C  
ATOM   2092  CG2 ILE B 363     -27.728  10.684  80.024  1.00 65.47           C  
ANISOU 2092  CG2 ILE B 363    10740   8191   5946     48    446   -237       C  
ATOM   2093  CD1 ILE B 363     -25.807  12.857  78.844  1.00 68.01           C  
ANISOU 2093  CD1 ILE B 363    10899   8523   6420    105    150   -275       C  
ATOM   2094  H   ILE B 363     -25.529   9.240  76.651  1.00 55.55           H  
ANISOU 2094  H   ILE B 363     9183   6942   4980     37    142   -124       H  
ATOM   2095  HA  ILE B 363     -25.192  10.021  79.514  1.00 60.69           H  
ANISOU 2095  HA  ILE B 363     9994   7574   5493     32    250   -135       H  
ATOM   2096  HB  ILE B 363     -27.777  10.114  77.972  1.00 66.36           H  
ANISOU 2096  HB  ILE B 363    10668   8330   6217     43    365   -217       H  
ATOM   2097 HG12 ILE B 363     -27.716  12.507  77.971  1.00 66.68           H  
ANISOU 2097 HG12 ILE B 363    10608   8393   6336     81    271   -263       H  
ATOM   2098 HG13 ILE B 363     -26.379  11.861  77.038  1.00 66.68           H  
ANISOU 2098 HG13 ILE B 363    10608   8393   6336     81    271   -263       H  
ATOM   2099 HG21 ILE B 363     -28.111   9.711  80.333  1.00 65.47           H  
ANISOU 2099 HG21 ILE B 363    10740   8191   5946     48    446   -237       H  
ATOM   2100 HG22 ILE B 363     -27.019  11.038  80.772  1.00 65.47           H  
ANISOU 2100 HG22 ILE B 363    10740   8191   5946     48    446   -237       H  
ATOM   2101 HG23 ILE B 363     -28.569  11.376  79.974  1.00 65.47           H  
ANISOU 2101 HG23 ILE B 363    10740   8191   5946     48    446   -237       H  
ATOM   2102 HD11 ILE B 363     -26.212  13.078  79.831  1.00 68.01           H  
ANISOU 2102 HD11 ILE B 363    10899   8523   6420    105    150   -275       H  
ATOM   2103 HD12 ILE B 363     -24.835  12.377  78.943  1.00 68.01           H  
ANISOU 2103 HD12 ILE B 363    10899   8523   6420    105    150   -275       H  
ATOM   2104 HD13 ILE B 363     -25.688  13.789  78.295  1.00 68.01           H  
ANISOU 2104 HD13 ILE B 363    10899   8523   6420    105    150   -275       H  
ATOM   2105  N   PRO B 364     -25.814   7.621  80.188  1.00 64.16           N  
ANISOU 2105  N   PRO B 364    10661   7932   5783     -6    356    -26       N  
ATOM   2106  CA  PRO B 364     -26.341   6.303  80.559  1.00 63.16           C  
ANISOU 2106  CA  PRO B 364    10615   7764   5619    -48    495     22       C  
ATOM   2107  C   PRO B 364     -27.871   6.330  80.657  1.00 57.99           C  
ANISOU 2107  C   PRO B 364     9926   7138   4969    -98    710    -41       C  
ATOM   2108  O   PRO B 364     -28.467   7.267  81.191  1.00 58.08           O  
ANISOU 2108  O   PRO B 364     9956   7180   4932    -82    751   -101       O  
ATOM   2109  CB  PRO B 364     -25.721   6.004  81.936  1.00 68.34           C  
ANISOU 2109  CB  PRO B 364    11513   8359   6094    -21    444     87       C  
ATOM   2110  CG  PRO B 364     -24.498   6.946  82.019  1.00 70.10           C  
ANISOU 2110  CG  PRO B 364    11740   8598   6299     37    224     82       C  
ATOM   2111  CD  PRO B 364     -24.855   8.152  81.174  1.00 66.86           C  
ANISOU 2111  CD  PRO B 364    11158   8248   5997     35    216     -5       C  
ATOM   2112  HA  PRO B 364     -26.097   5.553  79.807  1.00 63.16           H  
ANISOU 2112  HA  PRO B 364    10615   7764   5619    -48    495     22       H  
ATOM   2113  HB2 PRO B 364     -25.410   4.961  82.001  1.00 68.34           H  
ANISOU 2113  HB2 PRO B 364    11513   8359   6094    -21    444     87       H  
ATOM   2114  HB3 PRO B 364     -26.431   6.222  82.734  1.00 68.34           H  
ANISOU 2114  HB3 PRO B 364    11513   8359   6094    -21    444     87       H  
ATOM   2115  HG2 PRO B 364     -23.610   6.453  81.623  1.00 70.10           H  
ANISOU 2115  HG2 PRO B 364    11740   8598   6299     37    224     82       H  
ATOM   2116  HG3 PRO B 364     -24.317   7.245  83.052  1.00 70.10           H  
ANISOU 2116  HG3 PRO B 364    11740   8598   6299     37    224     82       H  
ATOM   2117  HD2 PRO B 364     -25.342   8.911  81.787  1.00 66.86           H  
ANISOU 2117  HD2 PRO B 364    11158   8248   5997     35    216     -5       H  
ATOM   2118  HD3 PRO B 364     -23.970   8.557  80.682  1.00 66.86           H  
ANISOU 2118  HD3 PRO B 364    11158   8248   5997     35    216     -5       H  
ATOM   2119  N   ALA B 365     -28.509   5.289  80.134  1.00 56.02           N  
ANISOU 2119  N   ALA B 365     9606   6883   4795   -158    837    -34       N  
ATOM   2120  CA  ALA B 365     -29.960   5.162  80.121  1.00 57.32           C  
ANISOU 2120  CA  ALA B 365     9699   7084   4995   -220   1045   -101       C  
ATOM   2121  C   ALA B 365     -30.504   4.994  81.535  1.00 63.72           C  
ANISOU 2121  C   ALA B 365    10714   7852   5643   -241   1184    -90       C  
ATOM   2122  O   ALA B 365     -29.911   4.242  82.324  1.00 68.31           O  
ANISOU 2122  O   ALA B 365    11492   8353   6111   -242   1170     -5       O  
ATOM   2123  CB  ALA B 365     -30.331   3.957  79.277  1.00 56.36           C  
ANISOU 2123  CB  ALA B 365     9473   6956   4987   -289   1129    -94       C  
ATOM   2124  H   ALA B 365     -27.955   4.539  79.768  1.00 56.02           H  
ANISOU 2124  H   ALA B 365     9606   6883   4795   -158    837    -34       H  
ATOM   2125  HA  ALA B 365     -30.388   6.060  79.675  1.00 57.32           H  
ANISOU 2125  HA  ALA B 365     9699   7084   4995   -220   1045   -101       H  
ATOM   2126  HB1 ALA B 365     -29.965   4.129  78.271  1.00 56.36           H  
ANISOU 2126  HB1 ALA B 365     9473   6956   4987   -289   1129    -94       H  
ATOM   2127  HB2 ALA B 365     -29.890   3.057  79.706  1.00 56.36           H  
ANISOU 2127  HB2 ALA B 365     9473   6956   4987   -289   1129    -94       H  
ATOM   2128  HB3 ALA B 365     -31.415   3.851  79.247  1.00 56.36           H  
ANISOU 2128  HB3 ALA B 365     9473   6956   4987   -289   1129    -94       H  
ATOM   2129  N   ASN B 366     -31.567   5.715  81.852  1.00 68.87           N  
ANISOU 2129  N   ASN B 366    11328   8555   6282   -250   1312   -173       N  
ATOM   2130  CA  ASN B 366     -32.251   5.644  83.167  1.00 73.29           C  
ANISOU 2130  CA  ASN B 366    12070   9084   6693   -279   1482   -179       C  
ATOM   2131  C   ASN B 366     -33.443   4.687  83.056  1.00 73.10           C  
ANISOU 2131  C   ASN B 366    11982   9065   6728   -380   1717   -208       C  
ATOM   2132  O   ASN B 366     -34.460   5.024  82.446  1.00 68.37           O  
ANISOU 2132  O   ASN B 366    11183   8547   6248   -405   1815   -302       O  
ATOM   2133  CB  ASN B 366     -32.662   7.035  83.644  1.00 73.39           C  
ANISOU 2133  CB  ASN B 366    12086   9145   6654   -224   1491   -260       C  
ATOM   2134  CG  ASN B 366     -33.518   6.996  84.885  1.00 77.26           C  
ANISOU 2134  CG  ASN B 366    12737   9614   7005   -258   1695   -285       C  
ATOM   2135  OD1 ASN B 366     -33.519   6.002  85.611  1.00 76.86           O  
ANISOU 2135  OD1 ASN B 366    12858   9496   6849   -312   1794   -219       O  
ATOM   2136  ND2 ASN B 366     -34.275   8.054  85.115  1.00 76.57           N  
ANISOU 2136  ND2 ASN B 366    12598   9580   6916   -225   1771   -379       N  
ATOM   2137  H   ASN B 366     -31.939   6.349  81.164  1.00 68.87           H  
ANISOU 2137  H   ASN B 366    11328   8555   6282   -250   1312   -173       H  
ATOM   2138  HA  ASN B 366     -31.567   5.254  83.921  1.00 73.29           H  
ANISOU 2138  HA  ASN B 366    12070   9084   6693   -279   1482   -179       H  
ATOM   2139  HB2 ASN B 366     -33.224   7.525  82.848  1.00 73.39           H  
ANISOU 2139  HB2 ASN B 366    12086   9145   6654   -224   1491   -260       H  
ATOM   2140  HB3 ASN B 366     -31.761   7.610  83.860  1.00 73.39           H  
ANISOU 2140  HB3 ASN B 366    12086   9145   6654   -224   1491   -260       H  
ATOM   2141 HD21 ASN B 366     -34.890   8.071  85.916  1.00 76.57           H  
ANISOU 2141 HD21 ASN B 366    12598   9580   6916   -225   1771   -379       H  
ATOM   2142 HD22 ASN B 366     -34.239   8.846  84.490  1.00 76.57           H  
ANISOU 2142 HD22 ASN B 366    12598   9580   6916   -225   1771   -379       H  
ATOM   2143  N   PRO B 367     -33.371   3.482  83.674  1.00 76.82           N  
ANISOU 2143  N   PRO B 367    12625   9446   7116   -443   1817   -132       N  
ATOM   2144  CA  PRO B 367     -34.475   2.512  83.610  1.00 78.66           C  
ANISOU 2144  CA  PRO B 367    12813   9670   7406   -559   2055   -161       C  
ATOM   2145  C   PRO B 367     -35.790   2.979  84.278  1.00 76.44           C  
ANISOU 2145  C   PRO B 367    12517   9438   7091   -603   2279   -252       C  
ATOM   2146  O   PRO B 367     -36.756   2.304  84.145  1.00 74.47           O  
ANISOU 2146  O   PRO B 367    12189   9197   6909   -705   2476   -295       O  
ATOM   2147  CB  PRO B 367     -33.914   1.289  84.355  1.00 80.38           C  
ANISOU 2147  CB  PRO B 367    13286   9755   7500   -594   2095    -41       C  
ATOM   2148  CG  PRO B 367     -32.879   1.882  85.297  1.00 82.02           C  
ANISOU 2148  CG  PRO B 367    13712   9924   7528   -492   1933     28       C  
ATOM   2149  CD  PRO B 367     -32.256   3.013  84.502  1.00 77.90           C  
ANISOU 2149  CD  PRO B 367    13017   9486   7097   -404   1712    -17       C  
ATOM   2150  HA  PRO B 367     -34.761   2.333  82.574  1.00 78.66           H  
ANISOU 2150  HA  PRO B 367    12813   9670   7406   -559   2055   -161       H  
ATOM   2151  HB2 PRO B 367     -33.450   0.590  83.659  1.00 80.38           H  
ANISOU 2151  HB2 PRO B 367    13286   9755   7500   -594   2095    -41       H  
ATOM   2152  HB3 PRO B 367     -34.700   0.780  84.913  1.00 80.38           H  
ANISOU 2152  HB3 PRO B 367    13286   9755   7500   -594   2095    -41       H  
ATOM   2153  HG2 PRO B 367     -32.128   1.138  85.564  1.00 82.02           H  
ANISOU 2153  HG2 PRO B 367    13712   9924   7528   -492   1933     28       H  
ATOM   2154  HG3 PRO B 367     -33.353   2.261  86.202  1.00 82.02           H  
ANISOU 2154  HG3 PRO B 367    13712   9924   7528   -492   1933     28       H  
ATOM   2155  HD2 PRO B 367     -31.896   3.804  85.160  1.00 77.90           H  
ANISOU 2155  HD2 PRO B 367    13017   9486   7097   -404   1712    -17       H  
ATOM   2156  HD3 PRO B 367     -31.433   2.652  83.885  1.00 77.90           H  
ANISOU 2156  HD3 PRO B 367    13017   9486   7097   -404   1712    -17       H  
ATOM   2157  N   ASN B 368     -35.787   4.147  84.921  1.00 78.09           N  
ANISOU 2157  N   ASN B 368    12785   9679   7205   -527   2243   -288       N  
ATOM   2158  CA  ASN B 368     -36.958   4.695  85.665  1.00 87.08           C  
ANISOU 2158  CA  ASN B 368    13930  10861   8296   -550   2455   -378       C  
ATOM   2159  C   ASN B 368     -37.811   5.570  84.724  1.00 91.92           C  
ANISOU 2159  C   ASN B 368    14239  11599   9086   -520   2464   -502       C  
ATOM   2160  O   ASN B 368     -39.045   5.516  84.846  1.00 94.08           O  
ANISOU 2160  O   ASN B 368    14405  11926   9414   -578   2678   -589       O  
ATOM   2161  CB  ASN B 368     -36.491   5.506  86.885  1.00  0.00           C  
ATOM   2162  CG  ASN B 368     -35.800   4.682  87.979  1.00  0.00           C  
ATOM   2163  OD1 ASN B 368     -35.829   3.451  87.980  1.00  0.00           O  
ATOM   2164  ND2 ASN B 368     -35.192   5.378  88.944  1.00  0.00           N  
ATOM   2165  H   ASN B 368     -35.158   4.912  84.654  1.00 78.09           H  
ANISOU 2165  H   ASN B 368    12785   9679   7205   -527   2243   -288       H  
ATOM   2166  HA  ASN B 368     -37.568   3.866  86.024  1.00 87.08           H  
ANISOU 2166  HA  ASN B 368    13930  10861   8296   -550   2455   -378       H  
ATOM   2167  HB2 ASN B 368     -35.812   6.292  86.551  1.00  0.00           H  
ATOM   2168  HB3 ASN B 368     -37.359   5.993  87.332  1.00  0.00           H  
ATOM   2169 HD21 ASN B 368     -34.727   4.895  89.699  1.00  0.00           H  
ATOM   2170 HD22 ASN B 368     -35.195   6.387  88.914  1.00  0.00           H  
ATOM   2171  N   MET B 369     -37.172   6.362  83.841  1.00 94.99           N  
ANISOU 2171  N   MET B 369    14501  12032   9560   -429   2243   -510       N  
ATOM   2172  CA  MET B 369     -37.834   7.399  82.989  1.00 92.97           C  
ANISOU 2172  CA  MET B 369    13992  11886   9447   -366   2213   -616       C  
ATOM   2173  C   MET B 369     -37.797   6.963  81.512  1.00 92.81           C  
ANISOU 2173  C   MET B 369    13737  11919   9607   -386   2118   -624       C  
ATOM   2174  O   MET B 369     -36.679   6.813  80.960  1.00 83.23           O  
ANISOU 2174  O   MET B 369    12551  10669   8403   -358   1927   -550       O  
ATOM   2175  CB  MET B 369     -37.306   8.811  83.308  1.00  0.00           C  
ATOM   2176  CG  MET B 369     -37.791   9.266  84.693  1.00  0.00           C  
ATOM   2177  SD  MET B 369     -37.180  10.891  85.212  1.00  0.00           S  
ATOM   2178  CE  MET B 369     -38.356  11.263  86.540  1.00  0.00           C  
ATOM   2179  H   MET B 369     -36.229   6.203  83.460  1.00 94.99           H  
ANISOU 2179  H   MET B 369    14501  12032   9560   -429   2243   -510       H  
ATOM   2180  HA  MET B 369     -38.895   7.477  83.228  1.00 92.97           H  
ANISOU 2180  HA  MET B 369    13992  11886   9447   -366   2213   -616       H  
ATOM   2181  HB2 MET B 369     -36.215   8.817  83.276  1.00  0.00           H  
ATOM   2182  HB3 MET B 369     -37.687   9.516  82.568  1.00  0.00           H  
ATOM   2183  HG2 MET B 369     -38.881   9.300  84.675  1.00  0.00           H  
ATOM   2184  HG3 MET B 369     -37.487   8.536  85.443  1.00  0.00           H  
ATOM   2185  HE1 MET B 369     -39.372  11.263  86.142  1.00  0.00           H  
ATOM   2186  HE2 MET B 369     -38.272  10.505  87.320  1.00  0.00           H  
ATOM   2187  HE3 MET B 369     -38.131  12.242  86.960  1.00  0.00           H  
ATOM   2188  N   SER B 370     -38.980   6.772  80.909  1.00 95.75           N  
ANISOU 2188  N   SER B 370    13885  12382  10115   -433   2247   -716       N  
ATOM   2189  CA  SER B 370     -39.187   6.612  79.449  1.00 93.98           C  
ANISOU 2189  CA  SER B 370    13405  12239  10064   -437   2161   -755       C  
ATOM   2190  C   SER B 370     -38.628   7.827  78.731  1.00 95.40           C  
ANISOU 2190  C   SER B 370    13510  12458  10281   -306   1951   -759       C  
ATOM   2191  O   SER B 370     -38.528   8.899  79.315  1.00 94.56           O  
ANISOU 2191  O   SER B 370    13484  12341  10103   -218   1922   -772       O  
ATOM   2192  CB  SER B 370     -40.678   6.407  79.134  1.00  0.00           C  
ATOM   2193  OG  SER B 370     -41.465   7.497  79.571  1.00  0.00           O  
ATOM   2194  H   SER B 370     -38.953   7.788  81.096  1.00 95.75           H  
ANISOU 2194  H   SER B 370    13885  12382  10115   -433   2247   -716       H  
ATOM   2195  HA  SER B 370     -38.659   5.725  79.098  1.00 93.98           H  
ANISOU 2195  HA  SER B 370    13405  12239  10064   -437   2161   -755       H  
ATOM   2196  HB2 SER B 370     -40.801   6.291  78.057  1.00  0.00           H  
ATOM   2197  HB3 SER B 370     -41.027   5.499  79.625  1.00  0.00           H  
ATOM   2198  HG  SER B 370     -41.891   7.892  78.807  1.00  0.00           H  
ATOM   2199  N   PRO B 371     -38.277   7.698  77.437  1.00100.72           N  
ANISOU 2199  N   PRO B 371    14033  13170  11065   -294   1809   -752       N  
ATOM   2200  CA  PRO B 371     -37.823   8.794  76.615  1.00100.33           C  
ANISOU 2200  CA  PRO B 371    13918  13149  11052   -177   1617   -749       C  
ATOM   2201  C   PRO B 371     -38.632  10.063  76.803  1.00102.16           C  
ANISOU 2201  C   PRO B 371    14037  13459  11321    -77   1648   -839       C  
ATOM   2202  O   PRO B 371     -38.064  11.149  76.883  1.00 94.64           O  
ANISOU 2202  O   PRO B 371    13111  12494  10355     25   1514   -825       O  
ATOM   2203  CB  PRO B 371     -37.978   8.280  75.195  1.00102.11           C  
ANISOU 2203  CB  PRO B 371    13970  13427  11402   -205   1525   -750       C  
ATOM   2204  CG  PRO B 371     -37.683   6.801  75.377  1.00104.67           C  
ANISOU 2204  CG  PRO B 371    14338  13705  11726   -339   1631   -722       C  
ATOM   2205  CD  PRO B 371     -38.474   6.493  76.637  1.00102.92           C  
ANISOU 2205  CD  PRO B 371    14199  13468  11439   -396   1841   -755       C  
ATOM   2206  HA  PRO B 371     -36.782   8.978  76.851  1.00100.33           H  
ANISOU 2206  HA  PRO B 371    13918  13149  11052   -177   1617   -749       H  
ATOM   2207  HB2 PRO B 371     -37.296   8.781  74.527  1.00102.11           H  
ANISOU 2207  HB2 PRO B 371    13970  13427  11402   -205   1525   -750       H  
ATOM   2208  HB3 PRO B 371     -39.002   8.398  74.835  1.00102.11           H  
ANISOU 2208  HB3 PRO B 371    13970  13427  11402   -205   1525   -750       H  
ATOM   2209  HG2 PRO B 371     -36.616   6.630  75.532  1.00104.67           H  
ANISOU 2209  HG2 PRO B 371    14338  13705  11726   -339   1631   -722       H  
ATOM   2210  HG3 PRO B 371     -38.077   6.263  74.538  1.00104.67           H  
ANISOU 2210  HG3 PRO B 371    14338  13705  11726   -339   1631   -722       H  
ATOM   2211  HD2 PRO B 371     -39.524   6.369  76.371  1.00102.92           H  
ANISOU 2211  HD2 PRO B 371    14199  13468  11439   -396   1841   -755       H  
ATOM   2212  HD3 PRO B 371     -38.128   5.609  77.172  1.00102.92           H  
ANISOU 2212  HD3 PRO B 371    14199  13468  11439   -396   1841   -755       H  
ATOM   2213  N   LEU B 372     -39.958   9.891  76.857  1.00106.24           N  
ANISOU 2213  N   LEU B 372    14425  14052  11890   -109   1826   -929       N  
ATOM   2214  CA  LEU B 372     -40.964  10.986  77.057  1.00102.45           C  
ANISOU 2214  CA  LEU B 372    13839  13644  11442    -12   1896  -1024       C  
ATOM   2215  C   LEU B 372     -40.450  11.994  78.103  1.00 98.27           C  
ANISOU 2215  C   LEU B 372    13524  13033  10782     69   1880  -1000       C  
ATOM   2216  O   LEU B 372     -40.556  13.207  77.850  1.00 96.74           O  
ANISOU 2216  O   LEU B 372    13287  12859  10612    194   1806  -1034       O  
ATOM   2217  CB  LEU B 372     -42.321  10.402  77.496  1.00  0.00           C  
ATOM   2218  CG  LEU B 372     -42.964   9.390  76.522  1.00  0.00           C  
ATOM   2219  CD1 LEU B 372     -44.279   8.878  77.129  1.00  0.00           C  
ATOM   2220  CD2 LEU B 372     -43.235   9.983  75.131  1.00  0.00           C  
ATOM   2221  H   LEU B 372     -40.273   9.302  76.079  1.00106.24           H  
ANISOU 2221  H   LEU B 372    14425  14052  11890   -109   1826   -929       H  
ATOM   2222  HA  LEU B 372     -41.105  11.505  76.109  1.00102.45           H  
ANISOU 2222  HA  LEU B 372    13839  13644  11442    -12   1896  -1024       H  
ATOM   2223  HB2 LEU B 372     -42.181   9.909  78.461  1.00  0.00           H  
ATOM   2224  HB3 LEU B 372     -43.014  11.232  77.644  1.00  0.00           H  
ATOM   2225  HG  LEU B 372     -42.296   8.534  76.405  1.00  0.00           H  
ATOM   2226 HD11 LEU B 372     -44.084   8.411  78.095  1.00  0.00           H  
ATOM   2227 HD12 LEU B 372     -44.979   9.703  77.266  1.00  0.00           H  
ATOM   2228 HD13 LEU B 372     -44.727   8.134  76.470  1.00  0.00           H  
ATOM   2229 HD21 LEU B 372     -43.844  10.884  75.217  1.00  0.00           H  
ATOM   2230 HD22 LEU B 372     -42.293  10.229  74.639  1.00  0.00           H  
ATOM   2231 HD23 LEU B 372     -43.762   9.254  74.514  1.00  0.00           H  
ATOM   2232  N   GLU B 373     -39.947  11.500  79.242  1.00 98.53           N  
ANISOU 2232  N   GLU B 373    13785  12973  10678      1   1949   -945       N  
ATOM   2233  CA  GLU B 373     -39.486  12.323  80.400  1.00 96.07           C  
ANISOU 2233  CA  GLU B 373    13701  12582  10218     57   1950   -930       C  
ATOM   2234  C   GLU B 373     -38.005  12.685  80.220  1.00 90.00           C  
ANISOU 2234  C   GLU B 373    13072  11734   9388     93   1727   -842       C  
ATOM   2235  O   GLU B 373     -37.171  13.470  79.744  1.00 78.00           O  
ANISOU 2235  O   GLU B 373    11431  10242   7964    150   1576   -835       O  
ATOM   2236  CB  GLU B 373     -39.669  11.544  81.745  1.00  0.00           C  
ATOM   2237  CG  GLU B 373     -41.154  11.365  82.100  1.00  0.00           C  
ATOM   2238  CD  GLU B 373     -41.320  10.468  83.327  1.00  0.00           C  
ATOM   2239  OE1 GLU B 373     -41.290   9.241  83.268  1.00  0.00           O  
ATOM   2240  OE2 GLU B 373     -41.498  11.152  84.496  1.00  0.00           O1-
ATOM   2241  H   GLU B 373     -39.874  10.496  79.324  1.00 98.53           H  
ANISOU 2241  H   GLU B 373    13785  12973  10678      1   1949   -945       H  
ATOM   2242  HA  GLU B 373     -40.088  13.231  80.437  1.00 96.07           H  
ANISOU 2242  HA  GLU B 373    13701  12582  10218     57   1950   -930       H  
ATOM   2243  HB2 GLU B 373     -39.179  12.099  82.544  1.00  0.00           H  
ATOM   2244  HB3 GLU B 373     -39.208  10.561  81.649  1.00  0.00           H  
ATOM   2245  HG2 GLU B 373     -41.671  10.911  81.254  1.00  0.00           H  
ATOM   2246  HG3 GLU B 373     -41.590  12.341  82.311  1.00  0.00           H  
ATOM   2247  N   SER B 374     -37.206  11.708  80.742  1.00  0.00           N  
ATOM   2248  CA  SER B 374     -35.731  11.823  81.006  1.00  0.00           C  
ATOM   2249  C   SER B 374     -34.792  11.847  79.784  1.00  0.00           C  
ATOM   2250  O   SER B 374     -33.628  12.207  79.963  1.00  0.00           O  
ATOM   2251  CB  SER B 374     -35.240  10.725  81.946  1.00  0.00           C  
ATOM   2252  OG  SER B 374     -33.882  10.851  82.319  1.00  0.00           O  
ATOM   2253  H   SER B 374     -37.636  10.825  80.976  1.00  0.00           H  
ATOM   2254  HA  SER B 374     -35.572  12.767  81.528  1.00  0.00           H  
ATOM   2255  HB2 SER B 374     -35.820  10.779  82.862  1.00  0.00           H  
ATOM   2256  HB3 SER B 374     -35.385   9.759  81.460  1.00  0.00           H  
ATOM   2257  HG  SER B 374     -33.397  11.203  81.553  1.00  0.00           H  
ATOM   2258  N   ILE B 375     -35.224  11.480  78.568  1.00  0.00           N  
ATOM   2259  CA  ILE B 375     -34.360  11.568  77.363  1.00  0.00           C  
ATOM   2260  C   ILE B 375     -34.650  12.834  76.540  1.00  0.00           C  
ATOM   2261  O   ILE B 375     -33.984  13.098  75.540  1.00  0.00           O  
ATOM   2262  CB  ILE B 375     -34.352  10.238  76.564  1.00  0.00           C  
ATOM   2263  CG2 ILE B 375     -35.193  10.282  75.276  1.00  0.00           C  
ATOM   2264  CG1 ILE B 375     -32.913   9.813  76.208  1.00  0.00           C  
ATOM   2265  CD1 ILE B 375     -32.810   8.446  75.511  1.00  0.00           C  
ATOM   2266  H   ILE B 375     -36.200  11.230  78.456  1.00  0.00           H  
ATOM   2267  HA  ILE B 375     -33.336  11.714  77.705  1.00  0.00           H  
ATOM   2268  HB  ILE B 375     -34.749   9.456  77.212  1.00  0.00           H  
ATOM   2269 HG12 ILE B 375     -32.465  10.573  75.568  1.00  0.00           H  
ATOM   2270 HG13 ILE B 375     -32.331   9.760  77.129  1.00  0.00           H  
ATOM   2271 HG21 ILE B 375     -36.172  10.698  75.466  1.00  0.00           H  
ATOM   2272 HG22 ILE B 375     -34.700  10.896  74.521  1.00  0.00           H  
ATOM   2273 HG23 ILE B 375     -35.285   9.277  74.873  1.00  0.00           H  
ATOM   2274 HD11 ILE B 375     -33.356   7.693  76.080  1.00  0.00           H  
ATOM   2275 HD12 ILE B 375     -33.204   8.499  74.496  1.00  0.00           H  
ATOM   2276 HD13 ILE B 375     -31.761   8.153  75.454  1.00  0.00           H  
ATOM   2277  N   LYS B 376     -35.624  13.641  76.981  1.00  0.00           N  
ATOM   2278  CA  LYS B 376     -36.116  14.844  76.295  1.00  0.00           C  
ATOM   2279  C   LYS B 376     -36.062  16.103  77.158  1.00  0.00           C  
ATOM   2280  O   LYS B 376     -36.476  17.157  76.703  1.00  0.00           O  
ATOM   2281  CB  LYS B 376     -37.517  14.554  75.723  1.00  0.00           C  
ATOM   2282  CG  LYS B 376     -37.384  13.625  74.504  1.00  0.00           C  
ATOM   2283  CD  LYS B 376     -38.712  13.299  73.815  1.00  0.00           C  
ATOM   2284  CE  LYS B 376     -38.384  12.539  72.521  1.00  0.00           C  
ATOM   2285  NZ  LYS B 376     -39.609  12.042  71.849  1.00  0.00           N1+
ATOM   2286  H   LYS B 376     -36.135  13.340  77.807  1.00  0.00           H  
ATOM   2287  HA  LYS B 376     -35.453  15.069  75.459  1.00  0.00           H  
ATOM   2288  HB2 LYS B 376     -37.985  15.485  75.400  1.00  0.00           H  
ATOM   2289  HB3 LYS B 376     -38.137  14.097  76.506  1.00  0.00           H  
ATOM   2290  HG2 LYS B 376     -36.920  12.690  74.805  1.00  0.00           H  
ATOM   2291  HG3 LYS B 376     -36.730  14.110  73.777  1.00  0.00           H  
ATOM   2292  HD2 LYS B 376     -39.236  14.227  73.580  1.00  0.00           H  
ATOM   2293  HD3 LYS B 376     -39.327  12.686  74.479  1.00  0.00           H  
ATOM   2294  HE2 LYS B 376     -37.728  11.699  72.772  1.00  0.00           H  
ATOM   2295  HE3 LYS B 376     -37.820  13.205  71.857  1.00  0.00           H  
ATOM   2296  HZ1 LYS B 376     -40.093  11.411  72.473  1.00  0.00           H  
ATOM   2297  HZ2 LYS B 376     -40.226  12.811  71.612  1.00  0.00           H  
ATOM   2298  HZ3 LYS B 376     -39.375  11.529  71.006  1.00  0.00           H  
ATOM   2299  N   ALA B 377     -35.499  16.033  78.363  1.00  0.00           N  
ATOM   2300  CA  ALA B 377     -35.502  17.108  79.357  1.00  0.00           C  
ATOM   2301  CB  ALA B 377     -35.286  16.456  80.732  1.00  0.00           C  
ATOM   2302  C   ALA B 377     -34.552  18.308  79.091  1.00  0.00           C  
ATOM   2303  O   ALA B 377     -34.080  18.930  80.041  1.00  0.00           O  
ATOM   2304  H   ALA B 377     -35.165  15.131  78.662  1.00  0.00           H  
ATOM   2305  HA  ALA B 377     -36.511  17.525  79.354  1.00  0.00           H  
ATOM   2306  HB1 ALA B 377     -36.014  15.660  80.887  1.00  0.00           H  
ATOM   2307  HB2 ALA B 377     -34.279  16.042  80.794  1.00  0.00           H  
ATOM   2308  HB3 ALA B 377     -35.412  17.201  81.519  1.00  0.00           H  
ATOM   2309  N   ASN B 378     -34.257  18.639  77.824  1.00  0.00           N  
ATOM   2310  CA  ASN B 378     -33.412  19.786  77.449  1.00  0.00           C  
ATOM   2311  C   ASN B 378     -33.663  20.365  76.032  1.00  0.00           C  
ATOM   2312  O   ASN B 378     -33.638  21.589  75.905  1.00  0.00           O  
ATOM   2313  CB  ASN B 378     -31.923  19.402  77.624  1.00  0.00           C  
ATOM   2314  CG  ASN B 378     -30.976  20.567  77.392  1.00  0.00           C  
ATOM   2315  OD1 ASN B 378     -30.389  20.747  76.344  1.00  0.00           O  
ATOM   2316  ND2 ASN B 378     -30.792  21.381  78.400  1.00  0.00           N  
ATOM   2317  H   ASN B 378     -34.770  18.166  77.090  1.00  0.00           H  
ATOM   2318  HA  ASN B 378     -33.681  20.593  78.130  1.00  0.00           H  
ATOM   2319  HB2 ASN B 378     -31.761  19.027  78.634  1.00  0.00           H  
ATOM   2320  HB3 ASN B 378     -31.644  18.613  76.930  1.00  0.00           H  
ATOM   2321 HD21 ASN B 378     -30.166  22.168  78.307  1.00  0.00           H  
ATOM   2322 HD22 ASN B 378     -31.281  21.225  79.270  1.00  0.00           H  
ATOM   2323  N   PRO B 379     -33.890  19.574  74.959  1.00  0.00           N  
ATOM   2324  CD  PRO B 379     -33.710  18.132  74.847  1.00  0.00           C  
ATOM   2325  CG  PRO B 379     -33.221  17.911  73.419  1.00  0.00           C  
ATOM   2326  CB  PRO B 379     -34.085  18.922  72.669  1.00  0.00           C  
ATOM   2327  CA  PRO B 379     -34.070  20.132  73.612  1.00  0.00           C  
ATOM   2328  C   PRO B 379     -35.337  20.986  73.430  1.00  0.00           C  
ATOM   2329  O   PRO B 379     -36.289  20.859  74.185  1.00  0.00           O  
ATOM   2330  HA  PRO B 379     -33.198  20.746  73.382  1.00  0.00           H  
ATOM   2331  HB2 PRO B 379     -35.100  18.533  72.566  1.00  0.00           H  
ATOM   2332  HB3 PRO B 379     -33.668  19.166  71.694  1.00  0.00           H  
ATOM   2333  HG2 PRO B 379     -32.165  18.175  73.334  1.00  0.00           H  
ATOM   2334  HG3 PRO B 379     -33.401  16.889  73.086  1.00  0.00           H  
ATOM   2335  HD2 PRO B 379     -32.981  17.738  75.551  1.00  0.00           H  
ATOM   2336  HD3 PRO B 379     -34.670  17.636  74.983  1.00  0.00           H  
ATOM   2337  N   VAL B 380     -35.374  21.800  72.367  1.00  0.00           N  
ATOM   2338  CA  VAL B 380     -36.552  22.531  71.829  1.00  0.00           C  
ATOM   2339  C   VAL B 380     -37.861  21.718  71.934  1.00  0.00           C  
ATOM   2340  O   VAL B 380     -37.979  20.643  71.342  1.00  0.00           O  
ATOM   2341  CB  VAL B 380     -36.195  22.919  70.376  1.00  0.00           C  
ATOM   2342  CG1 VAL B 380     -37.346  23.301  69.440  1.00  0.00           C  
ATOM   2343  CG2 VAL B 380     -35.175  24.066  70.412  1.00  0.00           C  
ATOM   2344  H   VAL B 380     -34.512  21.891  71.851  1.00  0.00           H  
ATOM   2345  HA  VAL B 380     -36.692  23.442  72.411  1.00  0.00           H  
ATOM   2346  HB  VAL B 380     -35.701  22.067  69.911  1.00  0.00           H  
ATOM   2347 HG11 VAL B 380     -38.139  22.559  69.446  1.00  0.00           H  
ATOM   2348 HG12 VAL B 380     -37.753  24.248  69.732  1.00  0.00           H  
ATOM   2349 HG13 VAL B 380     -36.964  23.397  68.423  1.00  0.00           H  
ATOM   2350 HG21 VAL B 380     -35.533  24.868  71.054  1.00  0.00           H  
ATOM   2351 HG22 VAL B 380     -34.222  23.715  70.808  1.00  0.00           H  
ATOM   2352 HG23 VAL B 380     -35.004  24.456  69.408  1.00  0.00           H  
ATOM   2353  N   PHE B 381     -38.850  22.187  72.703  1.00  0.00           N  
ATOM   2354  CA  PHE B 381     -39.843  21.335  73.374  1.00  0.00           C  
ATOM   2355  C   PHE B 381     -40.950  20.715  72.487  1.00  0.00           C  
ATOM   2356  O   PHE B 381     -41.899  20.135  73.005  1.00  0.00           O  
ATOM   2357  CB  PHE B 381     -40.395  22.064  74.611  1.00  0.00           C  
ATOM   2358  CG  PHE B 381     -39.451  21.962  75.792  1.00  0.00           C  
ATOM   2359  CD1 PHE B 381     -38.391  22.876  75.945  1.00  0.00           C  
ATOM   2360  CE1 PHE B 381     -37.472  22.715  76.997  1.00  0.00           C  
ATOM   2361  CZ  PHE B 381     -37.610  21.641  77.894  1.00  0.00           C  
ATOM   2362  CE2 PHE B 381     -38.669  20.729  77.746  1.00  0.00           C  
ATOM   2363  CD2 PHE B 381     -39.588  20.889  76.696  1.00  0.00           C  
ATOM   2364  H   PHE B 381     -38.919  23.187  72.830  1.00  0.00           H  
ATOM   2365  HA  PHE B 381     -39.297  20.443  73.683  1.00  0.00           H  
ATOM   2366  HB2 PHE B 381     -40.595  23.111  74.382  1.00  0.00           H  
ATOM   2367  HB3 PHE B 381     -41.342  21.606  74.896  1.00  0.00           H  
ATOM   2368  HD1 PHE B 381     -38.270  23.692  75.247  1.00  0.00           H  
ATOM   2369  HD2 PHE B 381     -40.387  20.173  76.574  1.00  0.00           H  
ATOM   2370  HE1 PHE B 381     -36.655  23.412  77.111  1.00  0.00           H  
ATOM   2371  HE2 PHE B 381     -38.772  19.903  78.434  1.00  0.00           H  
ATOM   2372  HZ  PHE B 381     -36.901  21.517  78.700  1.00  0.00           H  
ATOM   2373  N   ASP B 382     -40.853  20.847  71.165  1.00 64.11           N  
ANISOU 2373  N   ASP B 382     8604   8850   6904   1182    905  -1071       N  
ATOM   2374  CA  ASP B 382     -41.899  20.308  70.256  1.00 64.11           C  
ANISOU 2374  CA  ASP B 382     8348   9007   7004   1210    904  -1122       C  
ATOM   2375  C   ASP B 382     -41.219  19.453  69.150  1.00 63.87           C  
ANISOU 2375  C   ASP B 382     8272   9008   6987   1116    784  -1058       C  
ATOM   2376  O   ASP B 382     -41.715  18.347  68.888  1.00 68.41           O  
ANISOU 2376  O   ASP B 382     8702   9683   7608   1020    829  -1094       O  
ATOM   2377  CB  ASP B 382     -42.706  21.451  69.588  1.00  0.00           C  
ATOM   2378  CG  ASP B 382     -43.411  22.374  70.590  1.00  0.00           C  
ATOM   2379  OD2 ASP B 382     -43.733  22.051  71.732  1.00  0.00           O  
ATOM   2380  OD1 ASP B 382     -43.656  23.620  70.088  1.00  0.00           O  
ATOM   2381  H   ASP B 382     -40.053  21.322  70.772  1.00 64.11           H  
ANISOU 2381  H   ASP B 382     8604   8850   6904   1182    905  -1071       H  
ATOM   2382  HA  ASP B 382     -42.586  19.699  70.844  1.00 64.11           H  
ANISOU 2382  HA  ASP B 382     8348   9007   7004   1210    904  -1122       H  
ATOM   2383  HB2 ASP B 382     -43.460  21.007  68.939  1.00  0.00           H  
ATOM   2384  HB3 ASP B 382     -42.020  22.053  68.990  1.00  0.00           H  
ATOM   2385  HD2 ASP B 382     -44.168  22.739  72.241  1.00  0.00           H  
ATOM   2386  N   TYR B 383     -40.129  19.944  68.527  1.00 58.46           N  
ANISOU 2386  N   TYR B 383     7713   8235   6266   1135    648   -973       N  
ATOM   2387  CA  TYR B 383     -39.753  19.563  67.147  1.00 60.93           C  
ANISOU 2387  CA  TYR B 383     7951   8594   6605   1121    516   -925       C  
ATOM   2388  C   TYR B 383     -39.470  18.046  67.017  1.00 62.13           C  
ANISOU 2388  C   TYR B 383     8041   8797   6769    950    545   -922       C  
ATOM   2389  O   TYR B 383     -39.817  17.428  66.017  1.00 60.68           O  
ANISOU 2389  O   TYR B 383     7714   8711   6631    934    488   -935       O  
ATOM   2390  CB  TYR B 383     -38.564  20.395  66.646  1.00 59.54           C  
ANISOU 2390  CB  TYR B 383     7945   8297   6382   1154    397   -834       C  
ATOM   2391  CG  TYR B 383     -37.212  19.847  67.037  1.00 57.17           C  
ANISOU 2391  CG  TYR B 383     7796   7900   6027   1012    383   -770       C  
ATOM   2392  CD1 TYR B 383     -36.757  20.020  68.352  1.00 54.97           C  
ANISOU 2392  CD1 TYR B 383     7687   7511   5686    980    432   -761       C  
ATOM   2393  CD2 TYR B 383     -36.448  19.103  66.119  1.00 55.76           C  
ANISOU 2393  CD2 TYR B 383     7594   7737   5854    918    311   -719       C  
ATOM   2394  CE1 TYR B 383     -35.534  19.474  68.762  1.00 55.89           C  
ANISOU 2394  CE1 TYR B 383     7935   7548   5754    863    402   -704       C  
ATOM   2395  CE2 TYR B 383     -35.222  18.546  66.523  1.00 56.37           C  
ANISOU 2395  CE2 TYR B 383     7799   7728   5891    804    291   -661       C  
ATOM   2396  CZ  TYR B 383     -34.769  18.731  67.848  1.00 57.07           C  
ANISOU 2396  CZ  TYR B 383     8045   7718   5922    778    332   -653       C  
ATOM   2397  OH  TYR B 383     -33.618  18.167  68.275  1.00 54.58           O  
ANISOU 2397  OH  TYR B 383     7843   7327   5567    676    298   -600       O  
ATOM   2398  H   TYR B 383     -39.540  20.590  69.033  1.00 58.46           H  
ANISOU 2398  H   TYR B 383     7713   8235   6266   1135    648   -973       H  
ATOM   2399  HA  TYR B 383     -40.569  19.846  66.469  1.00 60.93           H  
ANISOU 2399  HA  TYR B 383     7951   8594   6605   1121    516   -925       H  
ATOM   2400  HB2 TYR B 383     -38.658  21.423  66.996  1.00 59.54           H  
ANISOU 2400  HB2 TYR B 383     7945   8297   6382   1154    397   -834       H  
ATOM   2401  HB3 TYR B 383     -38.615  20.426  65.556  1.00 59.54           H  
ANISOU 2401  HB3 TYR B 383     7945   8297   6382   1154    397   -834       H  
ATOM   2402  HD1 TYR B 383     -37.352  20.568  69.054  1.00 54.97           H  
ANISOU 2402  HD1 TYR B 383     7687   7511   5686    980    432   -761       H  
ATOM   2403  HD2 TYR B 383     -36.808  18.944  65.109  1.00 55.76           H  
ANISOU 2403  HD2 TYR B 383     7594   7737   5854    918    311   -719       H  
ATOM   2404  HE1 TYR B 383     -35.181  19.614  69.773  1.00 55.89           H  
ANISOU 2404  HE1 TYR B 383     7935   7548   5754    863    402   -704       H  
ATOM   2405  HE2 TYR B 383     -34.638  17.972  65.819  1.00 56.37           H  
ANISOU 2405  HE2 TYR B 383     7799   7728   5891    804    291   -661       H  
ATOM   2406  HH  TYR B 383     -33.072  17.912  67.507  1.00 54.58           H  
ANISOU 2406  HH  TYR B 383     7843   7327   5567    676    298   -600       H  
ATOM   2407  N   GLN B 384     -38.905  17.407  68.052  1.00 60.77           N  
ANISOU 2407  N   GLN B 384     7978   8561   6550    831    635   -910       N  
ATOM   2408  CA  GLN B 384     -38.723  15.949  68.083  1.00 60.02           C  
ANISOU 2408  CA  GLN B 384     7859   8486   6459    670    674   -899       C  
ATOM   2409  C   GLN B 384     -40.053  15.190  68.120  1.00 58.24           C  
ANISOU 2409  C   GLN B 384     7441   8387   6301    628    785   -991       C  
ATOM   2410  O   GLN B 384     -40.141  14.075  67.612  1.00 54.70           O  
ANISOU 2410  O   GLN B 384     6909   7989   5887    523    787   -999       O  
ATOM   2411  CB  GLN B 384     -37.913  15.526  69.312  1.00 62.20           C  
ANISOU 2411  CB  GLN B 384     8325   8650   6656    577    732   -854       C  
ATOM   2412  CG  GLN B 384     -36.536  16.190  69.385  1.00 64.88           C  
ANISOU 2412  CG  GLN B 384     8829   8879   6942    579    612   -766       C  
ATOM   2413  CD  GLN B 384     -35.586  15.486  70.345  1.00 67.02           C  
ANISOU 2413  CD  GLN B 384     9261   9061   7141    476    642   -720       C  
ATOM   2414  OE1 GLN B 384     -35.877  14.450  70.928  1.00 71.63           O  
ANISOU 2414  OE1 GLN B 384     9831   9662   7721    377    727   -726       O  
ATOM   2415  NE2 GLN B 384     -34.407  16.033  70.529  1.00 67.42           N  
ANISOU 2415  NE2 GLN B 384     9469   9013   7135    497    568   -672       N  
ATOM   2416  H   GLN B 384     -38.594  17.958  68.837  1.00 60.77           H  
ANISOU 2416  H   GLN B 384     7978   8561   6550    831    635   -910       H  
ATOM   2417  HA  GLN B 384     -38.188  15.642  67.181  1.00 60.02           H  
ANISOU 2417  HA  GLN B 384     7859   8486   6459    670    674   -899       H  
ATOM   2418  HB2 GLN B 384     -37.781  14.444  69.253  1.00 62.20           H  
ANISOU 2418  HB2 GLN B 384     8325   8650   6656    577    732   -854       H  
ATOM   2419  HB3 GLN B 384     -38.468  15.756  70.223  1.00 62.20           H  
ANISOU 2419  HB3 GLN B 384     8325   8650   6656    577    732   -854       H  
ATOM   2420  HG2 GLN B 384     -36.657  17.222  69.712  1.00 64.88           H  
ANISOU 2420  HG2 GLN B 384     8829   8879   6942    579    612   -766       H  
ATOM   2421  HG3 GLN B 384     -36.079  16.184  68.395  1.00 64.88           H  
ANISOU 2421  HG3 GLN B 384     8829   8879   6942    579    612   -766       H  
ATOM   2422 HE21 GLN B 384     -34.137  16.863  70.017  1.00 67.42           H  
ANISOU 2422 HE21 GLN B 384     9469   9013   7135    497    568   -672       H  
ATOM   2423 HE22 GLN B 384     -33.787  15.577  71.174  1.00 67.42           H  
ANISOU 2423 HE22 GLN B 384     9469   9013   7135    497    568   -672       H  
ATOM   2424  N   LEU B 385     -41.085  15.762  68.746  1.00 57.62           N  
ANISOU 2424  N   LEU B 385     7293   8354   6245    707    879  -1065       N  
ATOM   2425  CA  LEU B 385     -42.453  15.181  68.764  1.00 62.75           C  
ANISOU 2425  CA  LEU B 385     7728   9139   6976    680    993  -1171       C  
ATOM   2426  C   LEU B 385     -43.084  15.365  67.384  1.00 60.31           C  
ANISOU 2426  C   LEU B 385     7211   8958   6746    765    878  -1212       C  
ATOM   2427  O   LEU B 385     -43.790  14.484  66.956  1.00 64.09           O  
ANISOU 2427  O   LEU B 385     7512   9549   7291    688    914  -1279       O  
ATOM   2428  CB  LEU B 385     -43.302  15.854  69.858  1.00 66.08           C  
ANISOU 2428  CB  LEU B 385     8147   9565   7397    753   1132  -1239       C  
ATOM   2429  CG  LEU B 385     -42.590  16.109  71.204  1.00 70.92           C  
ANISOU 2429  CG  LEU B 385     9007  10038   7903    719   1211  -1193       C  
ATOM   2430  CD1 LEU B 385     -43.561  16.671  72.244  1.00 73.30           C  
ANISOU 2430  CD1 LEU B 385     9290  10356   8205    783   1370  -1275       C  
ATOM   2431  CD2 LEU B 385     -41.913  14.832  71.733  1.00 69.81           C  
ANISOU 2431  CD2 LEU B 385     8979   9839   7709    539   1271  -1144       C  
ATOM   2432  H   LEU B 385     -40.939  16.644  69.216  1.00 57.62           H  
ANISOU 2432  H   LEU B 385     7293   8354   6245    707    879  -1065       H  
ATOM   2433  HA  LEU B 385     -42.404  14.117  68.993  1.00 62.75           H  
ANISOU 2433  HA  LEU B 385     7728   9139   6976    680    993  -1171       H  
ATOM   2434  HB2 LEU B 385     -44.164  15.215  70.052  1.00 66.08           H  
ANISOU 2434  HB2 LEU B 385     8147   9565   7397    753   1132  -1239       H  
ATOM   2435  HB3 LEU B 385     -43.642  16.815  69.473  1.00 66.08           H  
ANISOU 2435  HB3 LEU B 385     8147   9565   7397    753   1132  -1239       H  
ATOM   2436  HG  LEU B 385     -41.813  16.852  71.024  1.00 70.92           H  
ANISOU 2436  HG  LEU B 385     9007  10038   7903    719   1211  -1193       H  
ATOM   2437 HD11 LEU B 385     -44.005  17.592  71.866  1.00 73.30           H  
ANISOU 2437 HD11 LEU B 385     9290  10356   8205    783   1370  -1275       H  
ATOM   2438 HD12 LEU B 385     -44.347  15.942  72.438  1.00 73.30           H  
ANISOU 2438 HD12 LEU B 385     9290  10356   8205    783   1370  -1275       H  
ATOM   2439 HD13 LEU B 385     -43.023  16.880  73.168  1.00 73.30           H  
ANISOU 2439 HD13 LEU B 385     9290  10356   8205    783   1370  -1275       H  
ATOM   2440 HD21 LEU B 385     -42.670  14.071  71.921  1.00 69.81           H  
ANISOU 2440 HD21 LEU B 385     8979   9839   7709    539   1271  -1144       H  
ATOM   2441 HD22 LEU B 385     -41.203  14.463  70.992  1.00 69.81           H  
ANISOU 2441 HD22 LEU B 385     8979   9839   7709    539   1271  -1144       H  
ATOM   2442 HD23 LEU B 385     -41.386  15.058  72.660  1.00 69.81           H  
ANISOU 2442 HD23 LEU B 385     8979   9839   7709    539   1271  -1144       H  
ATOM   2443  N   TYR B 386     -42.859  16.505  66.750  1.00 58.31           N  
ANISOU 2443  N   TYR B 386     6989   8685   6480    919    749  -1175       N  
ATOM   2444  CA  TYR B 386     -43.318  16.792  65.370  1.00 60.72           C  
ANISOU 2444  CA  TYR B 386     7136   9100   6835   1021    612  -1193       C  
ATOM   2445  C   TYR B 386     -42.719  15.745  64.411  1.00 56.14           C  
ANISOU 2445  C   TYR B 386     6533   8545   6252    896    532  -1160       C  
ATOM   2446  O   TYR B 386     -43.436  15.267  63.517  1.00 55.32           O  
ANISOU 2446  O   TYR B 386     6237   8576   6204    891    487  -1223       O  
ATOM   2447  CB  TYR B 386     -42.951  18.221  64.977  1.00 62.54           C  
ANISOU 2447  CB  TYR B 386     7474   9261   7029   1200    497  -1133       C  
ATOM   2448  CG  TYR B 386     -43.205  18.570  63.531  1.00 67.52           C  
ANISOU 2448  CG  TYR B 386     7997   9977   7680   1311    340  -1124       C  
ATOM   2449  CD1 TYR B 386     -44.501  18.713  63.041  1.00 70.27           C  
ANISOU 2449  CD1 TYR B 386     8117  10481   8101   1419    319  -1214       C  
ATOM   2450  CD2 TYR B 386     -42.144  18.806  62.654  1.00 67.55           C  
ANISOU 2450  CD2 TYR B 386     8132   9907   7627   1316    211  -1027       C  
ATOM   2451  CE1 TYR B 386     -44.738  19.068  61.719  1.00 73.39           C  
ANISOU 2451  CE1 TYR B 386     8428  10959   8499   1535    161  -1202       C  
ATOM   2452  CE2 TYR B 386     -42.367  19.144  61.330  1.00 69.37           C  
ANISOU 2452  CE2 TYR B 386     8288  10212   7857   1420     70  -1013       C  
ATOM   2453  CZ  TYR B 386     -43.666  19.269  60.856  1.00 72.33           C  
ANISOU 2453  CZ  TYR B 386     8447  10744   8293   1534     38  -1098       C  
ATOM   2454  OH  TYR B 386     -43.887  19.628  59.556  1.00 74.00           O  
ANISOU 2454  OH  TYR B 386     8597  11030   8489   1649   -114  -1081       O  
ATOM   2455  H   TYR B 386     -42.343  17.224  67.237  1.00 58.31           H  
ANISOU 2455  H   TYR B 386     6989   8685   6480    919    749  -1175       H  
ATOM   2456  HA  TYR B 386     -44.404  16.719  65.311  1.00 60.72           H  
ANISOU 2456  HA  TYR B 386     7136   9100   6835   1021    612  -1193       H  
ATOM   2457  HB2 TYR B 386     -41.889  18.365  65.178  1.00 62.54           H  
ANISOU 2457  HB2 TYR B 386     7474   9261   7029   1200    497  -1133       H  
ATOM   2458  HB3 TYR B 386     -43.534  18.902  65.597  1.00 62.54           H  
ANISOU 2458  HB3 TYR B 386     7474   9261   7029   1200    497  -1133       H  
ATOM   2459  HD1 TYR B 386     -45.338  18.545  63.702  1.00 70.27           H  
ANISOU 2459  HD1 TYR B 386     8117  10481   8101   1419    319  -1214       H  
ATOM   2460  HD2 TYR B 386     -41.130  18.723  63.016  1.00 67.55           H  
ANISOU 2460  HD2 TYR B 386     8132   9907   7627   1316    211  -1027       H  
ATOM   2461  HE1 TYR B 386     -45.751  19.187  61.363  1.00 73.39           H  
ANISOU 2461  HE1 TYR B 386     8428  10959   8499   1535    161  -1202       H  
ATOM   2462  HE2 TYR B 386     -41.531  19.310  60.667  1.00 69.37           H  
ANISOU 2462  HE2 TYR B 386     8288  10212   7857   1420     70  -1013       H  
ATOM   2463  HH  TYR B 386     -43.211  20.190  59.170  1.00 74.00           H  
ANISOU 2463  HH  TYR B 386     8597  11030   8489   1649   -114  -1081       H  
ATOM   2464  N   PHE B 387     -41.473  15.340  64.654  1.00 52.64           N  
ANISOU 2464  N   PHE B 387     6274   7979   5747    793    525  -1075       N  
ATOM   2465  CA  PHE B 387     -40.723  14.361  63.817  1.00 51.37           C  
ANISOU 2465  CA  PHE B 387     6123   7816   5579    676    459  -1035       C  
ATOM   2466  C   PHE B 387     -41.272  12.928  64.019  1.00 51.78           C  
ANISOU 2466  C   PHE B 387     6058   7936   5681    516    568  -1106       C  
ATOM   2467  O   PHE B 387     -40.860  12.045  63.253  1.00 53.10           O  
ANISOU 2467  O   PHE B 387     6204   8118   5855    422    523  -1095       O  
ATOM   2468  CB  PHE B 387     -39.213  14.453  64.114  1.00 49.22           C  
ANISOU 2468  CB  PHE B 387     6077   7390   5236    625    427   -928       C  
ATOM   2469  CG  PHE B 387     -38.444  15.635  63.528  1.00 46.10           C  
ANISOU 2469  CG  PHE B 387     5795   6923   4797    739    303   -853       C  
ATOM   2470  CD1 PHE B 387     -39.078  16.714  62.874  1.00 45.57           C  
ANISOU 2470  CD1 PHE B 387     5652   6916   4744    891    223   -869       C  
ATOM   2471  CD2 PHE B 387     -37.039  15.617  63.593  1.00 44.61           C  
ANISOU 2471  CD2 PHE B 387     5789   6604   4556    692    267   -765       C  
ATOM   2472  CE1 PHE B 387     -38.320  17.759  62.314  1.00 44.45           C  
ANISOU 2472  CE1 PHE B 387     5634   6695   4560    987    121   -794       C  
ATOM   2473  CE2 PHE B 387     -36.277  16.656  63.030  1.00 45.09           C  
ANISOU 2473  CE2 PHE B 387     5954   6596   4584    779    167   -700       C  
ATOM   2474  CZ  PHE B 387     -36.917  17.731  62.393  1.00 46.00           C  
ANISOU 2474  CZ  PHE B 387     6008   6761   4709    922     99   -712       C  
ATOM   2475  H   PHE B 387     -41.004  15.723  65.462  1.00 52.64           H  
ANISOU 2475  H   PHE B 387     6274   7979   5747    793    525  -1075       H  
ATOM   2476  HA  PHE B 387     -40.860  14.640  62.772  1.00 51.37           H  
ANISOU 2476  HA  PHE B 387     6123   7816   5579    676    459  -1035       H  
ATOM   2477  HB2 PHE B 387     -38.740  13.551  63.724  1.00 49.22           H  
ANISOU 2477  HB2 PHE B 387     6077   7390   5236    625    427   -928       H  
ATOM   2478  HB3 PHE B 387     -39.063  14.444  65.193  1.00 49.22           H  
ANISOU 2478  HB3 PHE B 387     6077   7390   5236    625    427   -928       H  
ATOM   2479  HD1 PHE B 387     -40.151  16.747  62.789  1.00 45.57           H  
ANISOU 2479  HD1 PHE B 387     5652   6916   4744    891    223   -869       H  
ATOM   2480  HD2 PHE B 387     -36.540  14.786  64.064  1.00 44.61           H  
ANISOU 2480  HD2 PHE B 387     5789   6604   4556    692    267   -765       H  
ATOM   2481  HE1 PHE B 387     -38.816  18.581  61.817  1.00 44.45           H  
ANISOU 2481  HE1 PHE B 387     5634   6695   4560    987    121   -794       H  
ATOM   2482  HE2 PHE B 387     -35.198  16.618  63.080  1.00 45.09           H  
ANISOU 2482  HE2 PHE B 387     5954   6596   4584    779    167   -700       H  
ATOM   2483  HZ  PHE B 387     -36.333  18.530  61.959  1.00 46.00           H  
ANISOU 2483  HZ  PHE B 387     6008   6761   4709    922     99   -712       H  
ATOM   2484  N   GLN B 388     -42.122  12.685  65.035  1.00 52.08           N  
ANISOU 2484  N   GLN B 388     6037   8003   5750    478    718  -1175       N  
ATOM   2485  CA  GLN B 388     -42.513  11.294  65.425  1.00 53.13           C  
ANISOU 2485  CA  GLN B 388     6103   8163   5920    303    852  -1230       C  
ATOM   2486  C   GLN B 388     -43.376  10.670  64.326  1.00 53.76           C  
ANISOU 2486  C   GLN B 388     5950   8395   6082    265    813  -1323       C  
ATOM   2487  O   GLN B 388     -43.050   9.573  63.899  1.00 52.38           O  
ANISOU 2487  O   GLN B 388     5773   8213   5918    131    818  -1324       O  
ATOM   2488  CB  GLN B 388     -43.220  11.249  66.773  1.00 53.58           C  
ANISOU 2488  CB  GLN B 388     6164   8209   5983    270   1035  -1280       C  
ATOM   2489  CG  GLN B 388     -42.270  11.290  67.976  1.00 53.01           C  
ANISOU 2489  CG  GLN B 388     6346   7979   5817    233   1100  -1193       C  
ATOM   2490  CD  GLN B 388     -40.982  10.531  67.756  1.00 51.33           C  
ANISOU 2490  CD  GLN B 388     6284   7663   5554    139   1037  -1099       C  
ATOM   2491  OE1 GLN B 388     -40.942   9.306  67.771  1.00 53.42           O  
ANISOU 2491  OE1 GLN B 388     6543   7918   5837      0   1106  -1106       O  
ATOM   2492  NE2 GLN B 388     -39.904  11.263  67.577  1.00 51.26           N  
ANISOU 2492  NE2 GLN B 388     6417   7570   5487    215    913  -1011       N  
ATOM   2493  H   GLN B 388     -42.507  13.465  65.549  1.00 52.08           H  
ANISOU 2493  H   GLN B 388     6037   8003   5750    478    718  -1175       H  
ATOM   2494  HA  GLN B 388     -41.600  10.708  65.536  1.00 53.13           H  
ANISOU 2494  HA  GLN B 388     6103   8163   5920    303    852  -1230       H  
ATOM   2495  HB2 GLN B 388     -43.800  10.328  66.825  1.00 53.58           H  
ANISOU 2495  HB2 GLN B 388     6164   8209   5983    270   1035  -1280       H  
ATOM   2496  HB3 GLN B 388     -43.891  12.105  66.837  1.00 53.58           H  
ANISOU 2496  HB3 GLN B 388     6164   8209   5983    270   1035  -1280       H  
ATOM   2497  HG2 GLN B 388     -42.783  10.857  68.835  1.00 53.01           H  
ANISOU 2497  HG2 GLN B 388     6346   7979   5817    233   1100  -1193       H  
ATOM   2498  HG3 GLN B 388     -42.025  12.331  68.186  1.00 53.01           H  
ANISOU 2498  HG3 GLN B 388     6346   7979   5817    233   1100  -1193       H  
ATOM   2499 HE21 GLN B 388     -39.043  10.750  67.403  1.00 51.26           H  
ANISOU 2499 HE21 GLN B 388     6417   7570   5487    215    913  -1011       H  
ATOM   2500 HE22 GLN B 388     -39.973  12.271  67.570  1.00 51.26           H  
ANISOU 2500 HE22 GLN B 388     6417   7570   5487    215    913  -1011       H  
ATOM   2501  N   GLU B 389     -44.472  11.317  63.933  1.00 58.50           N  
ANISOU 2501  N   GLU B 389     6358   9130   6740    377    781  -1407       N  
ATOM   2502  CA  GLU B 389     -45.512  10.670  63.090  1.00 61.48           C  
ANISOU 2502  CA  GLU B 389     6481   9676   7205    329    765  -1524       C  
ATOM   2503  C   GLU B 389     -45.032  10.618  61.630  1.00 59.24           C  
ANISOU 2503  C   GLU B 389     6179   9433   6897    359    578  -1495       C  
ATOM   2504  O   GLU B 389     -44.803  11.652  61.002  1.00 57.83           O  
ANISOU 2504  O   GLU B 389     6033   9261   6680    521    437  -1445       O  
ATOM   2505  CB  GLU B 389     -46.870  11.356  63.219  1.00 67.42           C  
ANISOU 2505  CB  GLU B 389     7016  10568   8031    446    792  -1631       C  
ATOM   2506  CG  GLU B 389     -48.030  10.388  62.934  1.00 71.86           C  
ANISOU 2506  CG  GLU B 389     7316  11289   8700    326    862  -1776       C  
ATOM   2507  CD  GLU B 389     -49.382  11.031  62.730  1.00 77.78           C  
ANISOU 2507  CD  GLU B 389     7801  12214   9539    455    844  -1894       C  
ATOM   2508  OE1 GLU B 389     -50.019  11.407  63.740  1.00 82.80           O  
ANISOU 2508  OE1 GLU B 389     8393  12854  10212    489    987  -1939       O  
ATOM   2509  OE2 GLU B 389     -49.811  11.135  61.565  1.00 82.48           O1-
ANISOU 2509  OE2 GLU B 389     8231  12945  10163    523    687  -1945       O1-
ATOM   2510  H   GLU B 389     -44.601  12.278  64.217  1.00 58.50           H  
ANISOU 2510  H   GLU B 389     6358   9130   6740    377    781  -1407       H  
ATOM   2511  HA  GLU B 389     -45.658   9.651  63.447  1.00 61.48           H  
ANISOU 2511  HA  GLU B 389     6481   9676   7205    329    765  -1524       H  
ATOM   2512  HB2 GLU B 389     -46.917  12.181  62.509  1.00 67.42           H  
ANISOU 2512  HB2 GLU B 389     7016  10568   8031    446    792  -1631       H  
ATOM   2513  HB3 GLU B 389     -46.975  11.743  64.233  1.00 67.42           H  
ANISOU 2513  HB3 GLU B 389     7016  10568   8031    446    792  -1631       H  
ATOM   2514  HG2 GLU B 389     -48.109   9.702  63.777  1.00 71.86           H  
ANISOU 2514  HG2 GLU B 389     7316  11289   8700    326    862  -1776       H  
ATOM   2515  HG3 GLU B 389     -47.785   9.828  62.031  1.00 71.86           H  
ANISOU 2515  HG3 GLU B 389     7316  11289   8700    326    862  -1776       H  
ATOM   2516  N   PRO B 390     -44.854   9.398  61.060  1.00 57.21           N  
ANISOU 2516  N   PRO B 390     5886   9194   6657    201    582  -1525       N  
ATOM   2517  CA  PRO B 390     -44.402   9.243  59.680  1.00 56.29           C  
ANISOU 2517  CA  PRO B 390     5760   9117   6510    214    420  -1507       C  
ATOM   2518  C   PRO B 390     -45.271  10.017  58.689  1.00 58.67           C  
ANISOU 2518  C   PRO B 390     5880   9582   6831    367    275  -1569       C  
ATOM   2519  O   PRO B 390     -46.496   9.935  58.785  1.00 58.00           O  
ANISOU 2519  O   PRO B 390     5575   9635   6825    373    313  -1687       O  
ATOM   2520  CB  PRO B 390     -44.515   7.729  59.417  1.00 55.20           C  
ANISOU 2520  CB  PRO B 390     5556   9001   6415      8    491  -1578       C  
ATOM   2521  CG  PRO B 390     -44.398   7.111  60.795  1.00 56.15           C  
ANISOU 2521  CG  PRO B 390     5773   9010   6552   -115    687  -1564       C  
ATOM   2522  CD  PRO B 390     -45.062   8.106  61.726  1.00 56.32           C  
ANISOU 2522  CD  PRO B 390     5757   9054   6587      1    750  -1577       C  
ATOM   2523  HA  PRO B 390     -43.394   9.635  59.547  1.00 56.29           H  
ANISOU 2523  HA  PRO B 390     5760   9117   6510    214    420  -1507       H  
ATOM   2524  HB2 PRO B 390     -43.709   7.387  58.769  1.00 55.20           H  
ANISOU 2524  HB2 PRO B 390     5556   9001   6415      8    491  -1578       H  
ATOM   2525  HB3 PRO B 390     -45.475   7.485  58.963  1.00 55.20           H  
ANISOU 2525  HB3 PRO B 390     5556   9001   6415      8    491  -1578       H  
ATOM   2526  HG2 PRO B 390     -43.351   6.972  61.065  1.00 56.15           H  
ANISOU 2526  HG2 PRO B 390     5773   9010   6552   -115    687  -1564       H  
ATOM   2527  HG3 PRO B 390     -44.913   6.151  60.830  1.00 56.15           H  
ANISOU 2527  HG3 PRO B 390     5773   9010   6552   -115    687  -1564       H  
ATOM   2528  HD2 PRO B 390     -46.125   7.890  61.832  1.00 56.32           H  
ANISOU 2528  HD2 PRO B 390     5757   9054   6587      1    750  -1577       H  
ATOM   2529  HD3 PRO B 390     -44.590   8.094  62.708  1.00 56.32           H  
ANISOU 2529  HD3 PRO B 390     5757   9054   6587      1    750  -1577       H  
ATOM   2530  N   GLY B 391     -44.624  10.767  57.791  1.00 60.77           N  
ANISOU 2530  N   GLY B 391     6241   9826   7023    492    116  -1487       N  
ATOM   2531  CA  GLY B 391     -45.257  11.449  56.645  1.00 61.90           C  
ANISOU 2531  CA  GLY B 391     6253  10111   7156    645    -52  -1523       C  
ATOM   2532  C   GLY B 391     -45.356  12.961  56.855  1.00 62.03           C  
ANISOU 2532  C   GLY B 391     6327  10099   7144    866   -112  -1460       C  
ATOM   2533  O   GLY B 391     -45.382  13.686  55.849  1.00 66.09           O  
ANISOU 2533  O   GLY B 391     6840  10663   7608   1013   -269  -1429       O  
ATOM   2534  H   GLY B 391     -43.626  10.875  57.905  1.00 60.77           H  
ANISOU 2534  H   GLY B 391     6241   9826   7023    492    116  -1487       H  
ATOM   2535  HA2 GLY B 391     -46.261  11.047  56.508  1.00 61.90           H  
ANISOU 2535  HA2 GLY B 391     6253  10111   7156    645    -52  -1523       H  
ATOM   2536  HA3 GLY B 391     -44.664  11.257  55.751  1.00 61.90           H  
ANISOU 2536  HA3 GLY B 391     6253  10111   7156    645    -52  -1523       H  
ATOM   2537  N   VAL B 392     -45.462  13.417  58.111  1.00 60.98           N  
ANISOU 2537  N   VAL B 392     6244   9888   7037    893     13  -1447       N  
ATOM   2538  CA  VAL B 392     -45.742  14.841  58.474  1.00 59.69           C  
ANISOU 2538  CA  VAL B 392     6117   9697   6864   1102    -15  -1412       C  
ATOM   2539  C   VAL B 392     -44.488  15.704  58.184  1.00 56.74           C  
ANISOU 2539  C   VAL B 392     6000   9166   6391   1184   -100  -1266       C  
ATOM   2540  O   VAL B 392     -44.526  16.498  57.230  1.00 57.54           O  
ANISOU 2540  O   VAL B 392     6113   9299   6451   1336   -244  -1229       O  
ATOM   2541  CB  VAL B 392     -46.203  14.977  59.939  1.00 60.36           C  
ANISOU 2541  CB  VAL B 392     6192   9742   7002   1086    161  -1452       C  
ATOM   2542  CG1 VAL B 392     -46.534  16.424  60.287  1.00 59.58           C  
ANISOU 2542  CG1 VAL B 392     6127   9613   6897   1304    138  -1428       C  
ATOM   2543  CG2 VAL B 392     -47.387  14.073  60.248  1.00 63.16           C  
ANISOU 2543  CG2 VAL B 392     6298  10243   7459    981    270  -1596       C  
ATOM   2544  H   VAL B 392     -45.345  12.754  58.864  1.00 60.98           H  
ANISOU 2544  H   VAL B 392     6244   9888   7037    893     13  -1447       H  
ATOM   2545  HA  VAL B 392     -46.566  15.203  57.859  1.00 59.69           H  
ANISOU 2545  HA  VAL B 392     6117   9697   6864   1102    -15  -1412       H  
ATOM   2546  HB  VAL B 392     -45.367  14.657  60.562  1.00 60.36           H  
ANISOU 2546  HB  VAL B 392     6192   9742   7002   1086    161  -1452       H  
ATOM   2547 HG11 VAL B 392     -45.664  17.052  60.096  1.00 59.58           H  
ANISOU 2547 HG11 VAL B 392     6127   9613   6897   1304    138  -1428       H
[truncated: 422,284 more chars]
